# Supplementary material for: High-throughput plant phenotyping identifies and discriminates biotic and abiotic stresses in tomato
Source: Plant Phenomics. 2025 Sep 30;7(4):100124. doi: 10.1016/j.plaphe.2025.100124 (PMC13109330; doi:10.1016/j.plaphe.2025.100124)
Supplement: Multimedia component 2 [file mmc2.xlsx]

## Sheet: Sheet 1
time	hour	date	dpt	stress	stress2	genotype	treatment	block	replicate	parameter	value
2021-06-21 10:29:00	2025-03-17 10:29:00	2021-06-21	6	Biotic	TSWV	UC82	Control	1	1	area.Side	488.045
2021-06-25 13:35:00	2025-03-17 13:35:00	2021-06-25	10	Biotic	TSWV	UC82	Control	1	1	area.Side	672.292
2021-07-01 10:28:00	2025-03-17 10:28:00	2021-07-01	16	Biotic	TSWV	UC82	Control	1	1	area.Side	836.767
2021-07-05 07:33:00	2025-03-17 07:33:00	2021-07-05	20	Biotic	TSWV	UC82	Control	1	1	area.Side	1002.88
2021-06-21 10:29:00	2025-03-17 10:29:00	2021-06-21	6	Biotic	TSWV	UC82	Control	1	2	area.Side	426.03
2021-06-25 13:51:00	2025-03-17 13:51:00	2021-06-25	10	Biotic	TSWV	UC82	Control	1	2	area.Side	621.236
2021-07-01 10:25:00	2025-03-17 10:25:00	2021-07-01	16	Biotic	TSWV	UC82	Control	1	2	area.Side	1018.57
2021-07-05 07:32:00	2025-03-17 07:32:00	2021-07-05	20	Biotic	TSWV	UC82	Control	1	2	area.Side	1281.94
2021-06-21 10:26:00	2025-03-17 10:26:00	2021-06-21	6	Biotic	TSWV	UC82	Control	1	3	area.Side	436.922
2021-06-25 13:40:00	2025-03-17 13:40:00	2021-06-25	10	Biotic	TSWV	UC82	Control	1	3	area.Side	603.169
2021-07-01 10:25:00	2025-03-17 10:25:00	2021-07-01	16	Biotic	TSWV	UC82	Control	1	3	area.Side	841.477
2021-07-05 06:59:00	2025-03-17 06:59:00	2021-07-05	20	Biotic	TSWV	UC82	Control	1	3	area.Side	992.34
2021-06-21 10:26:00	2025-03-17 10:26:00	2021-06-21	6	Biotic	TSWV	UC82	Control	1	4	area.Side	391.517
2021-06-25 13:42:00	2025-03-17 13:42:00	2021-06-25	10	Biotic	TSWV	UC82	Control	1	4	area.Side	524.347
2021-07-01 10:30:00	2025-03-17 10:30:00	2021-07-01	16	Biotic	TSWV	UC82	Control	1	4	area.Side	702.688
2021-07-05 06:59:00	2025-03-17 06:59:00	2021-07-05	20	Biotic	TSWV	UC82	Control	1	4	area.Side	855.473
2021-06-21 10:30:00	2025-03-17 10:30:00	2021-06-21	6	Biotic	TSWV	UC82	Control	1	5	area.Side	500.308
2021-06-25 13:42:00	2025-03-17 13:42:00	2021-06-25	10	Biotic	TSWV	UC82	Control	1	5	area.Side	621.589
2021-07-01 10:28:00	2025-03-17 10:28:00	2021-07-01	16	Biotic	TSWV	UC82	Control	1	5	area.Side	828.607
2021-07-05 06:56:00	2025-03-17 06:56:00	2021-07-05	20	Biotic	TSWV	UC82	Control	1	5	area.Side	1014.31
2021-06-21 10:25:00	2025-03-17 10:25:00	2021-06-21	6	Biotic	TSWV	UC82	Control	1	6	area.Side	351.087
2021-06-25 13:38:00	2025-03-17 13:38:00	2021-06-25	10	Biotic	TSWV	UC82	Control	1	6	area.Side	506.637
2021-07-01 10:29:00	2025-03-17 10:29:00	2021-07-01	16	Biotic	TSWV	UC82	Control	1	6	area.Side	791.169
2021-07-05 07:00:00	2025-03-17 07:00:00	2021-07-05	20	Biotic	TSWV	UC82	Control	1	6	area.Side	972.334
2021-06-21 11:28:00	2025-03-17 11:28:00	2021-06-21	6	Biotic	TSWV	UC82	Stress	1	1	area.Side	458.551
2021-06-25 14:22:00	2025-03-17 14:22:00	2021-06-25	10	Biotic	TSWV	UC82	Stress	1	1	area.Side	525.403
2021-07-01 10:47:00	2025-03-17 10:47:00	2021-07-01	16	Biotic	TSWV	UC82	Stress	1	1	area.Side	512.49
2021-07-05 06:36:00	2025-03-17 06:36:00	2021-07-05	20	Biotic	TSWV	UC82	Stress	1	1	area.Side	574.593
2021-06-21 11:34:00	2025-03-17 11:34:00	2021-06-21	6	Biotic	TSWV	UC82	Stress	1	2	area.Side	454.689
2021-06-25 14:24:00	2025-03-17 14:24:00	2021-06-25	10	Biotic	TSWV	UC82	Stress	1	2	area.Side	564.284
2021-07-01 10:52:00	2025-03-17 10:52:00	2021-07-01	16	Biotic	TSWV	UC82	Stress	1	2	area.Side	649.885
2021-07-05 06:38:00	2025-03-17 06:38:00	2021-07-05	20	Biotic	TSWV	UC82	Stress	1	2	area.Side	628.655
2021-06-21 11:37:00	2025-03-17 11:37:00	2021-06-21	6	Biotic	TSWV	UC82	Stress	1	3	area.Side	298.116
2021-06-25 14:05:00	2025-03-17 14:05:00	2021-06-25	10	Biotic	TSWV	UC82	Stress	1	3	area.Side	312.601
2021-07-01 10:48:00	2025-03-17 10:48:00	2021-07-01	16	Biotic	TSWV	UC82	Stress	1	3	area.Side	385.695
2021-07-05 06:35:00	2025-03-17 06:35:00	2021-07-05	20	Biotic	TSWV	UC82	Stress	1	3	area.Side	406.617
2021-06-21 11:31:00	2025-03-17 11:31:00	2021-06-21	6	Biotic	TSWV	UC82	Stress	1	4	area.Side	552.909
2021-06-25 14:27:00	2025-03-17 14:27:00	2021-06-25	10	Biotic	TSWV	UC82	Stress	1	4	area.Side	594.058
2021-07-01 10:49:00	2025-03-17 10:49:00	2021-07-01	16	Biotic	TSWV	UC82	Stress	1	4	area.Side	624.472
2021-07-05 06:31:00	2025-03-17 06:31:00	2021-07-05	20	Biotic	TSWV	UC82	Stress	1	4	area.Side	706.442
2021-06-21 11:32:00	2025-03-17 11:32:00	2021-06-21	6	Biotic	TSWV	UC82	Stress	1	5	area.Side	513.182
2021-06-25 14:23:00	2025-03-17 14:23:00	2021-06-25	10	Biotic	TSWV	UC82	Stress	1	5	area.Side	644.608
2021-07-01 10:51:00	2025-03-17 10:51:00	2021-07-01	16	Biotic	TSWV	UC82	Stress	1	5	area.Side	712.271
2021-07-05 06:32:00	2025-03-17 06:32:00	2021-07-05	20	Biotic	TSWV	UC82	Stress	1	5	area.Side	818.224
2021-06-21 11:27:00	2025-03-17 11:27:00	2021-06-21	6	Biotic	TSWV	UC82	Stress	1	6	area.Side	361.613
2021-06-25 14:17:00	2025-03-17 14:17:00	2021-06-25	10	Biotic	TSWV	UC82	Stress	1	6	area.Side	467.567
2021-07-01 10:54:00	2025-03-17 10:54:00	2021-07-01	16	Biotic	TSWV	UC82	Stress	1	6	area.Side	559.468
2021-07-05 06:37:00	2025-03-17 06:37:00	2021-07-05	20	Biotic	TSWV	UC82	Stress	1	6	area.Side	561.89
2021-06-21 11:35:00	2025-03-17 11:35:00	2021-06-21	6	Biotic	TSWV	UC82	Stress	1	7	area.Side	405.901
2021-06-25 14:20:00	2025-03-17 14:20:00	2021-06-25	10	Biotic	TSWV	UC82	Stress	1	7	area.Side	501.908
2021-07-01 10:52:00	2025-03-17 10:52:00	2021-07-01	16	Biotic	TSWV	UC82	Stress	1	7	area.Side	573.709
2021-07-05 06:30:00	2025-03-17 06:30:00	2021-07-05	20	Biotic	TSWV	UC82	Stress	1	7	area.Side	649.93
2021-06-21 11:35:00	2025-03-17 11:35:00	2021-06-21	6	Biotic	TSWV	UC82	Stress	1	8	area.Side	339.083
2021-06-25 14:22:00	2025-03-17 14:22:00	2021-06-25	10	Biotic	TSWV	UC82	Stress	1	8	area.Side	377.779
2021-07-01 10:50:00	2025-03-17 10:50:00	2021-07-01	16	Biotic	TSWV	UC82	Stress	1	8	area.Side	454.874
2021-07-05 06:33:00	2025-03-17 06:33:00	2021-07-05	20	Biotic	TSWV	UC82	Stress	1	8	area.Side	566.915
2021-06-21 11:27:00	2025-03-17 11:27:00	2021-06-21	6	Biotic	TSWV	UC82	Stress	1	9	area.Side	416.951
2021-06-25 14:17:00	2025-03-17 14:17:00	2021-06-25	10	Biotic	TSWV	UC82	Stress	1	9	area.Side	474.339
2021-07-01 10:47:00	2025-03-17 10:47:00	2021-07-01	16	Biotic	TSWV	UC82	Stress	1	9	area.Side	672.317
2021-07-05 06:37:00	2025-03-17 06:37:00	2021-07-05	20	Biotic	TSWV	UC82	Stress	1	9	area.Side	736.289
2021-06-21 11:26:00	2025-03-17 11:26:00	2021-06-21	6	Biotic	TSWV	UC82	Stress	1	10	area.Side	409.105
2021-06-25 14:20:00	2025-03-17 14:20:00	2021-06-25	10	Biotic	TSWV	UC82	Stress	1	10	area.Side	598.283
2021-07-01 10:49:00	2025-03-17 10:49:00	2021-07-01	16	Biotic	TSWV	UC82	Stress	1	10	area.Side	693.113
2021-07-05 06:34:00	2025-03-17 06:34:00	2021-07-05	20	Biotic	TSWV	UC82	Stress	1	10	area.Side	782.509
2021-06-21 11:33:00	2025-03-17 11:33:00	2021-06-21	6	Biotic	TSWV	UC82	Stress	1	11	area.Side	428.063
2021-06-25 14:19:00	2025-03-17 14:19:00	2021-06-25	10	Biotic	TSWV	UC82	Stress	1	11	area.Side	590.965
2021-07-01 10:53:00	2025-03-17 10:53:00	2021-07-01	16	Biotic	TSWV	UC82	Stress	1	11	area.Side	670.849
2021-07-05 06:34:00	2025-03-17 06:34:00	2021-07-05	20	Biotic	TSWV	UC82	Stress	1	11	area.Side	747.657
2021-06-21 11:31:00	2025-03-17 11:31:00	2021-06-21	6	Biotic	TSWV	UC82	Stress	1	12	area.Side	419.959
2021-06-25 14:21:00	2025-03-17 14:21:00	2021-06-25	10	Biotic	TSWV	UC82	Stress	1	12	area.Side	474.077
2021-07-01 10:54:00	2025-03-17 10:54:00	2021-07-01	16	Biotic	TSWV	UC82	Stress	1	12	area.Side	545.008
2021-07-05 06:39:00	2025-03-17 06:39:00	2021-07-05	20	Biotic	TSWV	UC82	Stress	1	12	area.Side	548.705
2021-06-21 10:12:00	2025-03-17 10:12:00	2021-06-21	6	Biotic	TSWV	Faber	Control	1	1	area.Side	604.227
2021-06-25 13:53:00	2025-03-17 13:53:00	2021-06-25	10	Biotic	TSWV	Faber	Control	1	1	area.Side	780.049
2021-07-01 10:19:00	2025-03-17 10:19:00	2021-07-01	16	Biotic	TSWV	Faber	Control	1	1	area.Side	1114.24
2021-07-05 07:29:00	2025-03-17 07:29:00	2021-07-05	20	Biotic	TSWV	Faber	Control	1	1	area.Side	1240.9
2021-06-21 10:11:00	2025-03-17 10:11:00	2021-06-21	6	Biotic	TSWV	Faber	Control	1	2	area.Side	424.558
2021-06-25 13:34:00	2025-03-17 13:34:00	2021-06-25	10	Biotic	TSWV	Faber	Control	1	2	area.Side	676.772
2021-07-01 10:24:00	2025-03-17 10:24:00	2021-07-01	16	Biotic	TSWV	Faber	Control	1	2	area.Side	1102.79
2021-07-05 07:28:00	2025-03-17 07:28:00	2021-07-05	20	Biotic	TSWV	Faber	Control	1	2	area.Side	1256.56
2021-06-21 10:12:00	2025-03-17 10:12:00	2021-06-21	6	Biotic	TSWV	Faber	Control	1	3	area.Side	650.15
2021-06-25 13:33:00	2025-03-17 13:33:00	2021-06-25	10	Biotic	TSWV	Faber	Control	1	3	area.Side	853.478
2021-07-01 10:23:00	2025-03-17 10:23:00	2021-07-01	16	Biotic	TSWV	Faber	Control	1	3	area.Side	1147.64
2021-07-05 07:28:00	2025-03-17 07:28:00	2021-07-05	20	Biotic	TSWV	Faber	Control	1	3	area.Side	1223.42
2021-06-21 10:13:00	2025-03-17 10:13:00	2021-06-21	6	Biotic	TSWV	Faber	Control	1	4	area.Side	554.387
2021-06-25 13:53:00	2025-03-17 13:53:00	2021-06-25	10	Biotic	TSWV	Faber	Control	1	4	area.Side	758.466
2021-07-01 10:22:00	2025-03-17 10:22:00	2021-07-01	16	Biotic	TSWV	Faber	Control	1	4	area.Side	1095.49
2021-07-05 07:31:00	2025-03-17 07:31:00	2021-07-05	20	Biotic	TSWV	Faber	Control	1	4	area.Side	1184.56
2021-06-21 10:11:00	2025-03-17 10:11:00	2021-06-21	6	Biotic	TSWV	Faber	Control	1	5	area.Side	473.944
2021-06-25 13:52:00	2025-03-17 13:52:00	2021-06-25	10	Biotic	TSWV	Faber	Control	1	5	area.Side	693.368
2021-07-01 10:21:00	2025-03-17 10:21:00	2021-07-01	16	Biotic	TSWV	Faber	Control	1	5	area.Side	930.416
2021-07-05 07:30:00	2025-03-17 07:30:00	2021-07-05	20	Biotic	TSWV	Faber	Control	1	5	area.Side	1194.94
2021-06-21 10:15:00	2025-03-17 10:15:00	2021-06-21	6	Biotic	TSWV	Faber	Control	1	6	area.Side	566.81
2021-06-25 13:50:00	2025-03-17 13:50:00	2021-06-25	10	Biotic	TSWV	Faber	Control	1	6	area.Side	718.526
2021-07-01 10:20:00	2025-03-17 10:20:00	2021-07-01	16	Biotic	TSWV	Faber	Control	1	6	area.Side	1050.68
2021-07-05 07:30:00	2025-03-17 07:30:00	2021-07-05	20	Biotic	TSWV	Faber	Control	1	6	area.Side	1143.8
2021-06-21 10:59:00	2025-03-17 10:59:00	2021-06-21	6	Biotic	TSWV	Faber	Stress	1	1	area.Side	533.664
2021-06-25 14:32:00	2025-03-17 14:32:00	2021-06-25	10	Biotic	TSWV	Faber	Stress	1	1	area.Side	636.699
2021-07-01 10:57:00	2025-03-17 10:57:00	2021-07-01	16	Biotic	TSWV	Faber	Stress	1	1	area.Side	746.431
2021-07-05 06:51:00	2025-03-17 06:51:00	2021-07-05	20	Biotic	TSWV	Faber	Stress	1	1	area.Side	729.174
2021-06-21 10:56:00	2025-03-17 10:56:00	2021-06-21	6	Biotic	TSWV	Faber	Stress	1	2	area.Side	434.284
2021-06-25 14:30:00	2025-03-17 14:30:00	2021-06-25	10	Biotic	TSWV	Faber	Stress	1	2	area.Side	438.788
2021-07-01 11:00:00	2025-03-17 11:00:00	2021-07-01	16	Biotic	TSWV	Faber	Stress	1	2	area.Side	519.577
2021-07-05 06:53:00	2025-03-17 06:53:00	2021-07-05	20	Biotic	TSWV	Faber	Stress	1	2	area.Side	522.747
2021-06-25 14:29:00	2025-03-17 14:29:00	2021-06-25	10	Biotic	TSWV	Faber	Stress	1	3	area.Side	440.005
2021-07-01 11:01:00	2025-03-17 11:01:00	2021-07-01	16	Biotic	TSWV	Faber	Stress	1	3	area.Side	477.904
2021-07-05 06:57:00	2025-03-17 06:57:00	2021-07-05	20	Biotic	TSWV	Faber	Stress	1	3	area.Side	529.264
2021-06-21 10:59:00	2025-03-17 10:59:00	2021-06-21	6	Biotic	TSWV	Faber	Stress	1	4	area.Side	636.581
2021-06-25 14:26:00	2025-03-17 14:26:00	2021-06-25	10	Biotic	TSWV	Faber	Stress	1	4	area.Side	629.148
2021-07-01 11:03:00	2025-03-17 11:03:00	2021-07-01	16	Biotic	TSWV	Faber	Stress	1	4	area.Side	722.272
2021-07-05 06:48:00	2025-03-17 06:48:00	2021-07-05	20	Biotic	TSWV	Faber	Stress	1	4	area.Side	922.158
2021-06-21 11:00:00	2025-03-17 11:00:00	2021-06-21	6	Biotic	TSWV	Faber	Stress	1	5	area.Side	561.977
2021-06-25 14:30:00	2025-03-17 14:30:00	2021-06-25	10	Biotic	TSWV	Faber	Stress	1	5	area.Side	626.167
2021-07-01 11:04:00	2025-03-17 11:04:00	2021-07-01	16	Biotic	TSWV	Faber	Stress	1	5	area.Side	764.435
2021-07-05 06:51:00	2025-03-17 06:51:00	2021-07-05	20	Biotic	TSWV	Faber	Stress	1	5	area.Side	834.513
2021-06-21 10:54:00	2025-03-17 10:54:00	2021-06-21	6	Biotic	TSWV	Faber	Stress	1	6	area.Side	630.542
2021-06-25 14:02:00	2025-03-17 14:02:00	2021-06-25	10	Biotic	TSWV	Faber	Stress	1	6	area.Side	731.519
2021-07-01 10:58:00	2025-03-17 10:58:00	2021-07-01	16	Biotic	TSWV	Faber	Stress	1	6	area.Side	789.387
2021-07-05 06:48:00	2025-03-17 06:48:00	2021-07-05	20	Biotic	TSWV	Faber	Stress	1	6	area.Side	753.794
2021-06-21 11:01:00	2025-03-17 11:01:00	2021-06-21	6	Biotic	TSWV	Faber	Stress	1	7	area.Side	500.608
2021-06-25 14:25:00	2025-03-17 14:25:00	2021-06-25	10	Biotic	TSWV	Faber	Stress	1	7	area.Side	569.694
2021-07-01 11:06:00	2025-03-17 11:06:00	2021-07-01	16	Biotic	TSWV	Faber	Stress	1	7	area.Side	629.403
2021-07-05 06:55:00	2025-03-17 06:55:00	2021-07-05	20	Biotic	TSWV	Faber	Stress	1	7	area.Side	692.984
2021-06-21 11:03:00	2025-03-17 11:03:00	2021-06-21	6	Biotic	TSWV	Faber	Stress	1	8	area.Side	545.717
2021-06-25 14:25:00	2025-03-17 14:25:00	2021-06-25	10	Biotic	TSWV	Faber	Stress	1	8	area.Side	697.331
2021-07-01 11:02:00	2025-03-17 11:02:00	2021-07-01	16	Biotic	TSWV	Faber	Stress	1	8	area.Side	809.198
2021-07-05 06:58:00	2025-03-17 06:58:00	2021-07-05	20	Biotic	TSWV	Faber	Stress	1	8	area.Side	883.409
2021-06-21 11:01:00	2025-03-17 11:01:00	2021-06-21	6	Biotic	TSWV	Faber	Stress	1	9	area.Side	596.067
2021-06-25 14:32:00	2025-03-17 14:32:00	2021-06-25	10	Biotic	TSWV	Faber	Stress	1	9	area.Side	623.836
2021-07-01 11:05:00	2025-03-17 11:05:00	2021-07-01	16	Biotic	TSWV	Faber	Stress	1	9	area.Side	700.179
2021-07-05 06:54:00	2025-03-17 06:54:00	2021-07-05	20	Biotic	TSWV	Faber	Stress	1	9	area.Side	766.025
2021-06-21 10:53:00	2025-03-17 10:53:00	2021-06-21	6	Biotic	TSWV	Faber	Stress	1	10	area.Side	520.832
2021-06-25 14:31:00	2025-03-17 14:31:00	2021-06-25	10	Biotic	TSWV	Faber	Stress	1	10	area.Side	671.405
2021-07-01 11:04:00	2025-03-17 11:04:00	2021-07-01	16	Biotic	TSWV	Faber	Stress	1	10	area.Side	694.836
2021-07-05 06:45:00	2025-03-17 06:45:00	2021-07-05	20	Biotic	TSWV	Faber	Stress	1	10	area.Side	558.56
2021-06-21 10:53:00	2025-03-17 10:53:00	2021-06-21	6	Biotic	TSWV	Faber	Stress	1	11	area.Side	510.634
2021-06-25 14:27:00	2025-03-17 14:27:00	2021-06-25	10	Biotic	TSWV	Faber	Stress	1	11	area.Side	643.982
2021-07-01 10:59:00	2025-03-17 10:59:00	2021-07-01	16	Biotic	TSWV	Faber	Stress	1	11	area.Side	734.206
2021-07-05 06:53:00	2025-03-17 06:53:00	2021-07-05	20	Biotic	TSWV	Faber	Stress	1	11	area.Side	764.69
2021-06-21 10:58:00	2025-03-17 10:58:00	2021-06-21	6	Biotic	TSWV	Faber	Stress	1	12	area.Side	432.729
2021-06-25 14:28:00	2025-03-17 14:28:00	2021-06-25	10	Biotic	TSWV	Faber	Stress	1	12	area.Side	453.064
2021-07-01 11:01:00	2025-03-17 11:01:00	2021-07-01	16	Biotic	TSWV	Faber	Stress	1	12	area.Side	561.037
2021-07-05 06:56:00	2025-03-17 06:56:00	2021-07-05	20	Biotic	TSWV	Faber	Stress	1	12	area.Side	621.777
2021-06-21 10:00:00	2025-03-17 10:00:00	2021-06-21	6	Biotic	TSWV	Impact	Control	1	1	area.Side	508.454
2021-06-25 13:56:00	2025-03-17 13:56:00	2021-06-25	10	Biotic	TSWV	Impact	Control	1	1	area.Side	717.656
2021-07-01 10:35:00	2025-03-17 10:35:00	2021-07-01	16	Biotic	TSWV	Impact	Control	1	1	area.Side	987.266
2021-07-05 07:27:00	2025-03-17 07:27:00	2021-07-05	20	Biotic	TSWV	Impact	Control	1	1	area.Side	1198.31
2021-06-21 09:58:00	2025-03-17 09:58:00	2021-06-21	6	Biotic	TSWV	Impact	Control	1	2	area.Side	550.658
2021-06-25 13:55:00	2025-03-17 13:55:00	2021-06-25	10	Biotic	TSWV	Impact	Control	1	2	area.Side	717.198
2021-07-01 10:34:00	2025-03-17 10:34:00	2021-07-01	16	Biotic	TSWV	Impact	Control	1	2	area.Side	1022.53
2021-07-05 07:23:00	2025-03-17 07:23:00	2021-07-05	20	Biotic	TSWV	Impact	Control	1	2	area.Side	1311.94
2021-06-21 10:00:00	2025-03-17 10:00:00	2021-06-21	6	Biotic	TSWV	Impact	Control	1	3	area.Side	442.391
2021-06-25 13:37:00	2025-03-17 13:37:00	2021-06-25	10	Biotic	TSWV	Impact	Control	1	3	area.Side	573.335
2021-07-01 10:38:00	2025-03-17 10:38:00	2021-07-01	16	Biotic	TSWV	Impact	Control	1	3	area.Side	1027.94
2021-07-05 07:23:00	2025-03-17 07:23:00	2021-07-05	20	Biotic	TSWV	Impact	Control	1	3	area.Side	1193.46
2021-06-21 09:57:00	2025-03-17 09:57:00	2021-06-21	6	Biotic	TSWV	Impact	Control	1	4	area.Side	287.422
2021-06-25 13:54:00	2025-03-17 13:54:00	2021-06-25	10	Biotic	TSWV	Impact	Control	1	4	area.Side	483.848
2021-07-01 10:35:00	2025-03-17 10:35:00	2021-07-01	16	Biotic	TSWV	Impact	Control	1	4	area.Side	784.913
2021-07-05 07:26:00	2025-03-17 07:26:00	2021-07-05	20	Biotic	TSWV	Impact	Control	1	4	area.Side	886.261
2021-06-21 09:59:00	2025-03-17 09:59:00	2021-06-21	6	Biotic	TSWV	Impact	Control	1	5	area.Side	363.029
2021-06-25 13:39:00	2025-03-17 13:39:00	2021-06-25	10	Biotic	TSWV	Impact	Control	1	5	area.Side	512.043
2021-07-01 10:36:00	2025-03-17 10:36:00	2021-07-01	16	Biotic	TSWV	Impact	Control	1	5	area.Side	886.324
2021-07-05 07:25:00	2025-03-17 07:25:00	2021-07-05	20	Biotic	TSWV	Impact	Control	1	5	area.Side	1136.09
2021-06-21 09:58:00	2025-03-17 09:58:00	2021-06-21	6	Biotic	TSWV	Impact	Control	1	6	area.Side	433.515
2021-06-25 13:36:00	2025-03-17 13:36:00	2021-06-25	10	Biotic	TSWV	Impact	Control	1	6	area.Side	629.623
2021-07-01 10:37:00	2025-03-17 10:37:00	2021-07-01	16	Biotic	TSWV	Impact	Control	1	6	area.Side	986.889
2021-07-05 07:25:00	2025-03-17 07:25:00	2021-07-05	20	Biotic	TSWV	Impact	Control	1	6	area.Side	1137.77
2021-06-21 11:04:00	2025-03-17 11:04:00	2021-06-21	6	Biotic	TSWV	Impact	Stress	1	1	area.Side	452.61
2021-06-25 14:07:00	2025-03-17 14:07:00	2021-06-25	10	Biotic	TSWV	Impact	Stress	1	1	area.Side	529.121
2021-07-01 11:23:00	2025-03-17 11:23:00	2021-07-01	16	Biotic	TSWV	Impact	Stress	1	1	area.Side	599.66
2021-07-05 06:42:00	2025-03-17 06:42:00	2021-07-05	20	Biotic	TSWV	Impact	Stress	1	1	area.Side	647.026
2021-06-21 11:06:00	2025-03-17 11:06:00	2021-06-21	6	Biotic	TSWV	Impact	Stress	1	2	area.Side	557.427
2021-06-25 14:05:00	2025-03-17 14:05:00	2021-06-25	10	Biotic	TSWV	Impact	Stress	1	2	area.Side	596.777
2021-07-01 11:16:00	2025-03-17 11:16:00	2021-07-01	16	Biotic	TSWV	Impact	Stress	1	2	area.Side	662.112
2021-07-05 06:43:00	2025-03-17 06:43:00	2021-07-05	20	Biotic	TSWV	Impact	Stress	1	2	area.Side	653.701
2021-06-21 11:05:00	2025-03-17 11:05:00	2021-06-21	6	Biotic	TSWV	Impact	Stress	1	3	area.Side	469.597
2021-06-25 14:04:00	2025-03-17 14:04:00	2021-06-25	10	Biotic	TSWV	Impact	Stress	1	3	area.Side	488.297
2021-07-01 11:22:00	2025-03-17 11:22:00	2021-07-01	16	Biotic	TSWV	Impact	Stress	1	3	area.Side	527.838
2021-07-05 06:46:00	2025-03-17 06:46:00	2021-07-05	20	Biotic	TSWV	Impact	Stress	1	3	area.Side	552.339
2021-06-21 11:06:00	2025-03-17 11:06:00	2021-06-21	6	Biotic	TSWV	Impact	Stress	1	4	area.Side	560.814
2021-06-25 13:59:00	2025-03-17 13:59:00	2021-06-25	10	Biotic	TSWV	Impact	Stress	1	4	area.Side	610.116
2021-07-01 11:17:00	2025-03-17 11:17:00	2021-07-01	16	Biotic	TSWV	Impact	Stress	1	4	area.Side	751.463
2021-07-05 06:40:00	2025-03-17 06:40:00	2021-07-05	20	Biotic	TSWV	Impact	Stress	1	4	area.Side	810.809
2021-06-21 11:08:00	2025-03-17 11:08:00	2021-06-21	6	Biotic	TSWV	Impact	Stress	1	5	area.Side	488.381
2021-06-25 14:03:00	2025-03-17 14:03:00	2021-06-25	10	Biotic	TSWV	Impact	Stress	1	5	area.Side	514.395
2021-07-01 11:23:00	2025-03-17 11:23:00	2021-07-01	16	Biotic	TSWV	Impact	Stress	1	5	area.Side	536.149
2021-07-05 06:52:00	2025-03-17 06:52:00	2021-07-05	20	Biotic	TSWV	Impact	Stress	1	5	area.Side	582.047
2021-06-21 11:04:00	2025-03-17 11:04:00	2021-06-21	6	Biotic	TSWV	Impact	Stress	1	6	area.Side	413.627
2021-06-25 14:06:00	2025-03-17 14:06:00	2021-06-25	10	Biotic	TSWV	Impact	Stress	1	6	area.Side	464.205
2021-07-01 11:21:00	2025-03-17 11:21:00	2021-07-01	16	Biotic	TSWV	Impact	Stress	1	6	area.Side	533.43
2021-07-05 06:40:00	2025-03-17 06:40:00	2021-07-05	20	Biotic	TSWV	Impact	Stress	1	6	area.Side	561.981
2021-06-21 11:09:00	2025-03-17 11:09:00	2021-06-21	6	Biotic	TSWV	Impact	Stress	1	7	area.Side	440.766
2021-06-25 14:01:00	2025-03-17 14:01:00	2021-06-25	10	Biotic	TSWV	Impact	Stress	1	7	area.Side	416.629
2021-07-01 11:20:00	2025-03-17 11:20:00	2021-07-01	16	Biotic	TSWV	Impact	Stress	1	7	area.Side	461.989
2021-07-05 06:42:00	2025-03-17 06:42:00	2021-07-05	20	Biotic	TSWV	Impact	Stress	1	7	area.Side	432.718
2021-06-21 11:09:00	2025-03-17 11:09:00	2021-06-21	6	Biotic	TSWV	Impact	Stress	1	8	area.Side	565.29
2021-06-25 13:58:00	2025-03-17 13:58:00	2021-06-25	10	Biotic	TSWV	Impact	Stress	1	8	area.Side	620.537
2021-07-01 11:25:00	2025-03-17 11:25:00	2021-07-01	16	Biotic	TSWV	Impact	Stress	1	8	area.Side	699.627
2021-07-05 06:45:00	2025-03-17 06:45:00	2021-07-05	20	Biotic	TSWV	Impact	Stress	1	8	area.Side	813.524
2021-06-21 11:10:00	2025-03-17 11:10:00	2021-06-21	6	Biotic	TSWV	Impact	Stress	1	9	area.Side	533.14
2021-06-25 13:57:00	2025-03-17 13:57:00	2021-06-25	10	Biotic	TSWV	Impact	Stress	1	9	area.Side	546.856
2021-07-01 11:19:00	2025-03-17 11:19:00	2021-07-01	16	Biotic	TSWV	Impact	Stress	1	9	area.Side	631.555
2021-07-05 06:47:00	2025-03-17 06:47:00	2021-07-05	20	Biotic	TSWV	Impact	Stress	1	9	area.Side	623.619
2021-06-21 11:11:00	2025-03-17 11:11:00	2021-06-21	6	Biotic	TSWV	Impact	Stress	1	10	area.Side	544.91
2021-06-25 14:00:00	2025-03-17 14:00:00	2021-06-25	10	Biotic	TSWV	Impact	Stress	1	10	area.Side	594.439
2021-07-01 11:24:00	2025-03-17 11:24:00	2021-07-01	16	Biotic	TSWV	Impact	Stress	1	10	area.Side	633.076
2021-07-05 06:49:00	2025-03-17 06:49:00	2021-07-05	20	Biotic	TSWV	Impact	Stress	1	10	area.Side	633.201
2021-06-21 11:12:00	2025-03-17 11:12:00	2021-06-21	6	Biotic	TSWV	Impact	Stress	1	11	area.Side	555.187
2021-06-25 14:00:00	2025-03-17 14:00:00	2021-06-25	10	Biotic	TSWV	Impact	Stress	1	11	area.Side	585.056
2021-07-01 11:21:00	2025-03-17 11:21:00	2021-07-01	16	Biotic	TSWV	Impact	Stress	1	11	area.Side	601.739
2021-07-05 06:50:00	2025-03-17 06:50:00	2021-07-05	20	Biotic	TSWV	Impact	Stress	1	11	area.Side	686.11
2021-06-21 11:07:00	2025-03-17 11:07:00	2021-06-21	6	Biotic	TSWV	Impact	Stress	1	12	area.Side	540.898
2021-06-25 13:58:00	2025-03-17 13:58:00	2021-06-25	10	Biotic	TSWV	Impact	Stress	1	12	area.Side	621.016
2021-07-01 11:17:00	2025-03-17 11:17:00	2021-07-01	16	Biotic	TSWV	Impact	Stress	1	12	area.Side	739.099
2021-07-05 06:41:00	2025-03-17 06:41:00	2021-07-05	20	Biotic	TSWV	Impact	Stress	1	12	area.Side	769.404
2021-06-21 10:16:00	2025-03-17 10:16:00	2021-06-21	6	Biotic	TSWV	Dobler	Control	1	1	area.Side	600.845
2021-06-25 13:28:00	2025-03-17 13:28:00	2021-06-25	10	Biotic	TSWV	Dobler	Control	1	1	area.Side	857.92
2021-07-01 10:30:00	2025-03-17 10:30:00	2021-07-01	16	Biotic	TSWV	Dobler	Control	1	1	area.Side	976.695
2021-07-05 07:33:00	2025-03-17 07:33:00	2021-07-05	20	Biotic	TSWV	Dobler	Control	1	1	area.Side	1110.12
2021-06-21 10:20:00	2025-03-17 10:20:00	2021-06-21	6	Biotic	TSWV	Dobler	Control	1	2	area.Side	472.459
2021-06-25 13:30:00	2025-03-17 13:30:00	2021-06-25	10	Biotic	TSWV	Dobler	Control	1	2	area.Side	709.926
2021-07-01 10:32:00	2025-03-17 10:32:00	2021-07-01	16	Biotic	TSWV	Dobler	Control	1	2	area.Side	973.385
2021-07-05 07:34:00	2025-03-17 07:34:00	2021-07-05	20	Biotic	TSWV	Dobler	Control	1	2	area.Side	1085.53
2021-06-21 10:18:00	2025-03-17 10:18:00	2021-06-21	6	Biotic	TSWV	Dobler	Control	1	3	area.Side	549.061
2021-06-25 13:31:00	2025-03-17 13:31:00	2021-06-25	10	Biotic	TSWV	Dobler	Control	1	3	area.Side	859.227
2021-07-01 10:33:00	2025-03-17 10:33:00	2021-07-01	16	Biotic	TSWV	Dobler	Control	1	3	area.Side	983.876
2021-07-05 07:35:00	2025-03-17 07:35:00	2021-07-05	20	Biotic	TSWV	Dobler	Control	1	3	area.Side	1101.04
2021-06-21 10:19:00	2025-03-17 10:19:00	2021-06-21	6	Biotic	TSWV	Dobler	Control	1	4	area.Side	741.856
2021-06-25 13:32:00	2025-03-17 13:32:00	2021-06-25	10	Biotic	TSWV	Dobler	Control	1	4	area.Side	516.754
2021-06-21 10:16:00	2025-03-17 10:16:00	2021-06-21	6	Biotic	TSWV	Dobler	Control	1	5	area.Side	547.772
2021-06-25 13:29:00	2025-03-17 13:29:00	2021-06-25	10	Biotic	TSWV	Dobler	Control	1	5	area.Side	830.826
2021-07-01 10:32:00	2025-03-17 10:32:00	2021-07-01	16	Biotic	TSWV	Dobler	Control	1	5	area.Side	1075.36
2021-07-05 07:24:00	2025-03-17 07:24:00	2021-07-05	20	Biotic	TSWV	Dobler	Control	1	5	area.Side	1156.71
2021-06-21 10:17:00	2025-03-17 10:17:00	2021-06-21	6	Biotic	TSWV	Dobler	Control	1	6	area.Side	543.459
2021-06-25 13:32:00	2025-03-17 13:32:00	2021-06-25	10	Biotic	TSWV	Dobler	Control	1	6	area.Side	820.513
2021-07-01 10:31:00	2025-03-17 10:31:00	2021-07-01	16	Biotic	TSWV	Dobler	Control	1	6	area.Side	945.247
2021-07-05 07:36:00	2025-03-17 07:36:00	2021-07-05	20	Biotic	TSWV	Dobler	Control	1	6	area.Side	1112.94
2021-06-21 11:19:00	2025-03-17 11:19:00	2021-06-21	6	Biotic	TSWV	Dobler	Stress	1	1	area.Side	705.25
2021-06-25 14:09:00	2025-03-17 14:09:00	2021-06-25	10	Biotic	TSWV	Dobler	Stress	1	1	area.Side	912.565
2021-07-01 12:25:00	2025-03-17 12:25:00	2021-07-01	16	Biotic	TSWV	Dobler	Stress	1	1	area.Side	680.56
2021-07-05 07:11:00	2025-03-17 07:11:00	2021-07-05	20	Biotic	TSWV	Dobler	Stress	1	1	area.Side	614.736
2021-06-21 11:17:00	2025-03-17 11:17:00	2021-06-21	6	Biotic	TSWV	Dobler	Stress	1	2	area.Side	668.445
2021-06-21 11:20:00	2025-03-17 11:20:00	2021-06-21	6	Biotic	TSWV	Dobler	Stress	1	3	area.Side	571.381
2021-06-25 14:18:00	2025-03-17 14:18:00	2021-06-25	10	Biotic	TSWV	Dobler	Stress	1	3	area.Side	821.142
2021-07-01 12:11:00	2025-03-17 12:11:00	2021-07-01	16	Biotic	TSWV	Dobler	Stress	1	3	area.Side	1078.19
2021-07-05 07:14:00	2025-03-17 07:14:00	2021-07-05	20	Biotic	TSWV	Dobler	Stress	1	3	area.Side	1202.98
2021-06-21 11:25:00	2025-03-17 11:25:00	2021-06-21	6	Biotic	TSWV	Dobler	Stress	1	4	area.Side	575.61
2021-06-25 14:08:00	2025-03-17 14:08:00	2021-06-25	10	Biotic	TSWV	Dobler	Stress	1	4	area.Side	887.194
2021-07-01 12:20:00	2025-03-17 12:20:00	2021-07-01	16	Biotic	TSWV	Dobler	Stress	1	4	area.Side	932.932
2021-07-05 07:10:00	2025-03-17 07:10:00	2021-07-05	20	Biotic	TSWV	Dobler	Stress	1	4	area.Side	898.146
2021-06-21 11:15:00	2025-03-17 11:15:00	2021-06-21	6	Biotic	TSWV	Dobler	Stress	1	5	area.Side	550.648
2021-06-25 14:08:00	2025-03-17 14:08:00	2021-06-25	10	Biotic	TSWV	Dobler	Stress	1	5	area.Side	883.689
2021-07-01 12:22:00	2025-03-17 12:22:00	2021-07-01	16	Biotic	TSWV	Dobler	Stress	1	5	area.Side	1076.53
2021-07-05 07:16:00	2025-03-17 07:16:00	2021-07-05	20	Biotic	TSWV	Dobler	Stress	1	5	area.Side	1219.14
2021-06-21 11:22:00	2025-03-17 11:22:00	2021-06-21	6	Biotic	TSWV	Dobler	Stress	1	6	area.Side	572.846
2021-06-25 14:10:00	2025-03-17 14:10:00	2021-06-25	10	Biotic	TSWV	Dobler	Stress	1	6	area.Side	874.226
2021-07-01 12:23:00	2025-03-17 12:23:00	2021-07-01	16	Biotic	TSWV	Dobler	Stress	1	6	area.Side	885.083
2021-07-05 07:15:00	2025-03-17 07:15:00	2021-07-05	20	Biotic	TSWV	Dobler	Stress	1	6	area.Side	913.9
2021-06-21 11:21:00	2025-03-17 11:21:00	2021-06-21	6	Biotic	TSWV	Dobler	Stress	1	7	area.Side	695.081
2021-06-25 14:11:00	2025-03-17 14:11:00	2021-06-25	10	Biotic	TSWV	Dobler	Stress	1	7	area.Side	863.92
2021-07-01 12:13:00	2025-03-17 12:13:00	2021-07-01	16	Biotic	TSWV	Dobler	Stress	1	7	area.Side	1051.99
2021-07-05 07:14:00	2025-03-17 07:14:00	2021-07-05	20	Biotic	TSWV	Dobler	Stress	1	7	area.Side	1165.7
2021-06-21 11:14:00	2025-03-17 11:14:00	2021-06-21	6	Biotic	TSWV	Dobler	Stress	1	8	area.Side	724.114
2021-06-25 14:12:00	2025-03-17 14:12:00	2021-06-25	10	Biotic	TSWV	Dobler	Stress	1	8	area.Side	897.612
2021-07-01 12:24:00	2025-03-17 12:24:00	2021-07-01	16	Biotic	TSWV	Dobler	Stress	1	8	area.Side	1153.75
2021-07-05 07:17:00	2025-03-17 07:17:00	2021-07-05	20	Biotic	TSWV	Dobler	Stress	1	8	area.Side	1300.15
2021-06-21 11:22:00	2025-03-17 11:22:00	2021-06-21	6	Biotic	TSWV	Dobler	Stress	1	9	area.Side	659.264
2021-06-25 14:13:00	2025-03-17 14:13:00	2021-06-25	10	Biotic	TSWV	Dobler	Stress	1	9	area.Side	773.004
2021-07-01 12:10:00	2025-03-17 12:10:00	2021-07-01	16	Biotic	TSWV	Dobler	Stress	1	9	area.Side	716.758
2021-07-05 07:12:00	2025-03-17 07:12:00	2021-07-05	20	Biotic	TSWV	Dobler	Stress	1	9	area.Side	766.825
2021-06-21 11:16:00	2025-03-17 11:16:00	2021-06-21	6	Biotic	TSWV	Dobler	Stress	1	10	area.Side	450.534
2021-06-25 14:14:00	2025-03-17 14:14:00	2021-06-25	10	Biotic	TSWV	Dobler	Stress	1	10	area.Side	673.984
2021-07-01 12:12:00	2025-03-17 12:12:00	2021-07-01	16	Biotic	TSWV	Dobler	Stress	1	10	area.Side	809.722
2021-07-05 07:13:00	2025-03-17 07:13:00	2021-07-05	20	Biotic	TSWV	Dobler	Stress	1	10	area.Side	772.735
2021-06-21 11:24:00	2025-03-17 11:24:00	2021-06-21	6	Biotic	TSWV	Dobler	Stress	1	11	area.Side	639.348
2021-06-25 14:15:00	2025-03-17 14:15:00	2021-06-25	10	Biotic	TSWV	Dobler	Stress	1	11	area.Side	882.518
2021-07-01 12:23:00	2025-03-17 12:23:00	2021-07-01	16	Biotic	TSWV	Dobler	Stress	1	11	area.Side	1123.81
2021-07-05 07:16:00	2025-03-17 07:16:00	2021-07-05	20	Biotic	TSWV	Dobler	Stress	1	11	area.Side	1189.27
2021-06-21 11:14:00	2025-03-17 11:14:00	2021-06-21	6	Biotic	TSWV	Dobler	Stress	1	12	area.Side	643.591
2021-06-25 14:13:00	2025-03-17 14:13:00	2021-06-25	10	Biotic	TSWV	Dobler	Stress	1	12	area.Side	831.602
2021-07-01 12:21:00	2025-03-17 12:21:00	2021-07-01	16	Biotic	TSWV	Dobler	Stress	1	12	area.Side	561.659
2021-07-05 07:11:00	2025-03-17 07:11:00	2021-07-05	20	Biotic	TSWV	Dobler	Stress	1	12	area.Side	564.735
2021-06-21 10:29:00	2025-03-17 10:29:00	2021-06-21	6	Biotic	TSWV	UC82	Control	1	1	area.Top	847.376
2021-06-25 13:35:00	2025-03-17 13:35:00	2021-06-25	10	Biotic	TSWV	UC82	Control	1	1	area.Top	1371.31
2021-07-01 10:28:00	2025-03-17 10:28:00	2021-07-01	16	Biotic	TSWV	UC82	Control	1	1	area.Top	1850.05
2021-07-05 07:33:00	2025-03-17 07:33:00	2021-07-05	20	Biotic	TSWV	UC82	Control	1	1	area.Top	2036.27
2021-06-21 10:29:00	2025-03-17 10:29:00	2021-06-21	6	Biotic	TSWV	UC82	Control	1	2	area.Top	749.377
2021-06-25 13:51:00	2025-03-17 13:51:00	2021-06-25	10	Biotic	TSWV	UC82	Control	1	2	area.Top	1221.33
2021-07-01 10:25:00	2025-03-17 10:25:00	2021-07-01	16	Biotic	TSWV	UC82	Control	1	2	area.Top	1504.52
2021-07-05 07:32:00	2025-03-17 07:32:00	2021-07-05	20	Biotic	TSWV	UC82	Control	1	2	area.Top	1846.12
2021-06-21 10:26:00	2025-03-17 10:26:00	2021-06-21	6	Biotic	TSWV	UC82	Control	1	3	area.Top	597.75
2021-06-25 13:40:00	2025-03-17 13:40:00	2021-06-25	10	Biotic	TSWV	UC82	Control	1	3	area.Top	900.754
2021-07-01 10:25:00	2025-03-17 10:25:00	2021-07-01	16	Biotic	TSWV	UC82	Control	1	3	area.Top	1300.85
2021-07-05 06:59:00	2025-03-17 06:59:00	2021-07-05	20	Biotic	TSWV	UC82	Control	1	3	area.Top	1509.03
2021-06-21 10:26:00	2025-03-17 10:26:00	2021-06-21	6	Biotic	TSWV	UC82	Control	1	4	area.Top	500.188
2021-06-25 13:42:00	2025-03-17 13:42:00	2021-06-25	10	Biotic	TSWV	UC82	Control	1	4	area.Top	763.947
2021-07-01 10:30:00	2025-03-17 10:30:00	2021-07-01	16	Biotic	TSWV	UC82	Control	1	4	area.Top	1134.67
2021-07-05 06:59:00	2025-03-17 06:59:00	2021-07-05	20	Biotic	TSWV	UC82	Control	1	4	area.Top	1381.7
2021-06-21 10:30:00	2025-03-17 10:30:00	2021-06-21	6	Biotic	TSWV	UC82	Control	1	5	area.Top	703.835
2021-06-25 13:42:00	2025-03-17 13:42:00	2021-06-25	10	Biotic	TSWV	UC82	Control	1	5	area.Top	1033.99
2021-07-01 10:28:00	2025-03-17 10:28:00	2021-07-01	16	Biotic	TSWV	UC82	Control	1	5	area.Top	1280.87
2021-07-05 06:56:00	2025-03-17 06:56:00	2021-07-05	20	Biotic	TSWV	UC82	Control	1	5	area.Top	1469.96
2021-06-21 10:25:00	2025-03-17 10:25:00	2021-06-21	6	Biotic	TSWV	UC82	Control	1	6	area.Top	466.663
2021-06-25 13:38:00	2025-03-17 13:38:00	2021-06-25	10	Biotic	TSWV	UC82	Control	1	6	area.Top	716.939
2021-07-01 10:29:00	2025-03-17 10:29:00	2021-07-01	16	Biotic	TSWV	UC82	Control	1	6	area.Top	1081.6
2021-07-05 07:00:00	2025-03-17 07:00:00	2021-07-05	20	Biotic	TSWV	UC82	Control	1	6	area.Top	1413.59
2021-06-21 11:28:00	2025-03-17 11:28:00	2021-06-21	6	Biotic	TSWV	UC82	Stress	1	1	area.Top	679.546
2021-06-25 14:22:00	2025-03-17 14:22:00	2021-06-25	10	Biotic	TSWV	UC82	Stress	1	1	area.Top	711.786
2021-07-01 10:47:00	2025-03-17 10:47:00	2021-07-01	16	Biotic	TSWV	UC82	Stress	1	1	area.Top	894.987
2021-07-05 06:36:00	2025-03-17 06:36:00	2021-07-05	20	Biotic	TSWV	UC82	Stress	1	1	area.Top	867.245
2021-06-21 11:34:00	2025-03-17 11:34:00	2021-06-21	6	Biotic	TSWV	UC82	Stress	1	2	area.Top	623.885
2021-06-25 14:24:00	2025-03-17 14:24:00	2021-06-25	10	Biotic	TSWV	UC82	Stress	1	2	area.Top	888.248
2021-07-01 10:52:00	2025-03-17 10:52:00	2021-07-01	16	Biotic	TSWV	UC82	Stress	1	2	area.Top	1009.8
2021-07-05 06:38:00	2025-03-17 06:38:00	2021-07-05	20	Biotic	TSWV	UC82	Stress	1	2	area.Top	844.537
2021-06-21 11:37:00	2025-03-17 11:37:00	2021-06-21	6	Biotic	TSWV	UC82	Stress	1	3	area.Top	406.718
2021-06-25 14:05:00	2025-03-17 14:05:00	2021-06-25	10	Biotic	TSWV	UC82	Stress	1	3	area.Top	572.307
2021-07-01 10:48:00	2025-03-17 10:48:00	2021-07-01	16	Biotic	TSWV	UC82	Stress	1	3	area.Top	568.505
2021-07-05 06:35:00	2025-03-17 06:35:00	2021-07-05	20	Biotic	TSWV	UC82	Stress	1	3	area.Top	501.186
2021-06-21 11:31:00	2025-03-17 11:31:00	2021-06-21	6	Biotic	TSWV	UC82	Stress	1	4	area.Top	1081.02
2021-06-25 14:27:00	2025-03-17 14:27:00	2021-06-25	10	Biotic	TSWV	UC82	Stress	1	4	area.Top	1253.07
2021-07-01 10:49:00	2025-03-17 10:49:00	2021-07-01	16	Biotic	TSWV	UC82	Stress	1	4	area.Top	1299.23
2021-07-05 06:31:00	2025-03-17 06:31:00	2021-07-05	20	Biotic	TSWV	UC82	Stress	1	4	area.Top	1030.76
2021-06-21 11:32:00	2025-03-17 11:32:00	2021-06-21	6	Biotic	TSWV	UC82	Stress	1	5	area.Top	793.936
2021-06-25 14:23:00	2025-03-17 14:23:00	2021-06-25	10	Biotic	TSWV	UC82	Stress	1	5	area.Top	1080.69
2021-07-01 10:51:00	2025-03-17 10:51:00	2021-07-01	16	Biotic	TSWV	UC82	Stress	1	5	area.Top	1193.42
2021-07-05 06:32:00	2025-03-17 06:32:00	2021-07-05	20	Biotic	TSWV	UC82	Stress	1	5	area.Top	1103.64
2021-06-21 11:27:00	2025-03-17 11:27:00	2021-06-21	6	Biotic	TSWV	UC82	Stress	1	6	area.Top	475.134
2021-06-25 14:17:00	2025-03-17 14:17:00	2021-06-25	10	Biotic	TSWV	UC82	Stress	1	6	area.Top	716.685
2021-07-01 10:54:00	2025-03-17 10:54:00	2021-07-01	16	Biotic	TSWV	UC82	Stress	1	6	area.Top	635.06
2021-07-05 06:37:00	2025-03-17 06:37:00	2021-07-05	20	Biotic	TSWV	UC82	Stress	1	6	area.Top	549.655
2021-06-21 11:35:00	2025-03-17 11:35:00	2021-06-21	6	Biotic	TSWV	UC82	Stress	1	7	area.Top	693.305
2021-06-25 14:20:00	2025-03-17 14:20:00	2021-06-25	10	Biotic	TSWV	UC82	Stress	1	7	area.Top	875.534
2021-07-01 10:52:00	2025-03-17 10:52:00	2021-07-01	16	Biotic	TSWV	UC82	Stress	1	7	area.Top	928.439
2021-07-05 06:30:00	2025-03-17 06:30:00	2021-07-05	20	Biotic	TSWV	UC82	Stress	1	7	area.Top	757.239
2021-06-21 11:35:00	2025-03-17 11:35:00	2021-06-21	6	Biotic	TSWV	UC82	Stress	1	8	area.Top	575.936
2021-06-25 14:22:00	2025-03-17 14:22:00	2021-06-25	10	Biotic	TSWV	UC82	Stress	1	8	area.Top	772.028
2021-07-01 10:50:00	2025-03-17 10:50:00	2021-07-01	16	Biotic	TSWV	UC82	Stress	1	8	area.Top	820.851
2021-07-05 06:33:00	2025-03-17 06:33:00	2021-07-05	20	Biotic	TSWV	UC82	Stress	1	8	area.Top	667.025
2021-06-21 11:27:00	2025-03-17 11:27:00	2021-06-21	6	Biotic	TSWV	UC82	Stress	1	9	area.Top	767.494
2021-06-25 14:17:00	2025-03-17 14:17:00	2021-06-25	10	Biotic	TSWV	UC82	Stress	1	9	area.Top	1060.31
2021-07-01 10:47:00	2025-03-17 10:47:00	2021-07-01	16	Biotic	TSWV	UC82	Stress	1	9	area.Top	961.501
2021-07-05 06:37:00	2025-03-17 06:37:00	2021-07-05	20	Biotic	TSWV	UC82	Stress	1	9	area.Top	895.18
2021-06-21 11:26:00	2025-03-17 11:26:00	2021-06-21	6	Biotic	TSWV	UC82	Stress	1	10	area.Top	830.097
2021-06-25 14:20:00	2025-03-17 14:20:00	2021-06-25	10	Biotic	TSWV	UC82	Stress	1	10	area.Top	942.51
2021-07-01 10:49:00	2025-03-17 10:49:00	2021-07-01	16	Biotic	TSWV	UC82	Stress	1	10	area.Top	1077.55
2021-07-05 06:34:00	2025-03-17 06:34:00	2021-07-05	20	Biotic	TSWV	UC82	Stress	1	10	area.Top	998.498
2021-06-21 11:33:00	2025-03-17 11:33:00	2021-06-21	6	Biotic	TSWV	UC82	Stress	1	11	area.Top	837.475
2021-06-25 14:19:00	2025-03-17 14:19:00	2021-06-25	10	Biotic	TSWV	UC82	Stress	1	11	area.Top	1080.51
2021-07-01 10:53:00	2025-03-17 10:53:00	2021-07-01	16	Biotic	TSWV	UC82	Stress	1	11	area.Top	1198.94
2021-07-05 06:34:00	2025-03-17 06:34:00	2021-07-05	20	Biotic	TSWV	UC82	Stress	1	11	area.Top	1100.69
2021-06-21 11:31:00	2025-03-17 11:31:00	2021-06-21	6	Biotic	TSWV	UC82	Stress	1	12	area.Top	640.609
2021-06-25 14:21:00	2025-03-17 14:21:00	2021-06-25	10	Biotic	TSWV	UC82	Stress	1	12	area.Top	776.75
2021-07-01 10:54:00	2025-03-17 10:54:00	2021-07-01	16	Biotic	TSWV	UC82	Stress	1	12	area.Top	734.224
2021-07-05 06:39:00	2025-03-17 06:39:00	2021-07-05	20	Biotic	TSWV	UC82	Stress	1	12	area.Top	693.529
2021-06-21 10:12:00	2025-03-17 10:12:00	2021-06-21	6	Biotic	TSWV	Faber	Control	1	1	area.Top	893.396
2021-06-25 13:53:00	2025-03-17 13:53:00	2021-06-25	10	Biotic	TSWV	Faber	Control	1	1	area.Top	1426.79
2021-07-01 10:19:00	2025-03-17 10:19:00	2021-07-01	16	Biotic	TSWV	Faber	Control	1	1	area.Top	2106.89
2021-07-05 07:29:00	2025-03-17 07:29:00	2021-07-05	20	Biotic	TSWV	Faber	Control	1	1	area.Top	2620.41
2021-06-21 10:11:00	2025-03-17 10:11:00	2021-06-21	6	Biotic	TSWV	Faber	Control	1	2	area.Top	648.637
2021-06-25 13:34:00	2025-03-17 13:34:00	2021-06-25	10	Biotic	TSWV	Faber	Control	1	2	area.Top	1039.02
2021-07-01 10:24:00	2025-03-17 10:24:00	2021-07-01	16	Biotic	TSWV	Faber	Control	1	2	area.Top	1665.86
2021-07-05 07:28:00	2025-03-17 07:28:00	2021-07-05	20	Biotic	TSWV	Faber	Control	1	2	area.Top	2014.41
2021-06-21 10:12:00	2025-03-17 10:12:00	2021-06-21	6	Biotic	TSWV	Faber	Control	1	3	area.Top	1248.67
2021-06-25 13:33:00	2025-03-17 13:33:00	2021-06-25	10	Biotic	TSWV	Faber	Control	1	3	area.Top	1759.65
2021-07-01 10:23:00	2025-03-17 10:23:00	2021-07-01	16	Biotic	TSWV	Faber	Control	1	3	area.Top	2060.33
2021-07-05 07:28:00	2025-03-17 07:28:00	2021-07-05	20	Biotic	TSWV	Faber	Control	1	3	area.Top	2640.78
2021-06-21 10:13:00	2025-03-17 10:13:00	2021-06-21	6	Biotic	TSWV	Faber	Control	1	4	area.Top	751.322
2021-06-25 13:53:00	2025-03-17 13:53:00	2021-06-25	10	Biotic	TSWV	Faber	Control	1	4	area.Top	1320.52
2021-07-01 10:22:00	2025-03-17 10:22:00	2021-07-01	16	Biotic	TSWV	Faber	Control	1	4	area.Top	1744.57
2021-07-05 07:31:00	2025-03-17 07:31:00	2021-07-05	20	Biotic	TSWV	Faber	Control	1	4	area.Top	2101.56
2021-06-21 10:11:00	2025-03-17 10:11:00	2021-06-21	6	Biotic	TSWV	Faber	Control	1	5	area.Top	862.789
2021-06-25 13:52:00	2025-03-17 13:52:00	2021-06-25	10	Biotic	TSWV	Faber	Control	1	5	area.Top	1187.52
2021-07-01 10:21:00	2025-03-17 10:21:00	2021-07-01	16	Biotic	TSWV	Faber	Control	1	5	area.Top	1914.56
2021-07-05 07:30:00	2025-03-17 07:30:00	2021-07-05	20	Biotic	TSWV	Faber	Control	1	5	area.Top	2107.78
2021-06-21 10:15:00	2025-03-17 10:15:00	2021-06-21	6	Biotic	TSWV	Faber	Control	1	6	area.Top	790.764
2021-06-25 13:50:00	2025-03-17 13:50:00	2021-06-25	10	Biotic	TSWV	Faber	Control	1	6	area.Top	1230.06
2021-07-01 10:20:00	2025-03-17 10:20:00	2021-07-01	16	Biotic	TSWV	Faber	Control	1	6	area.Top	1798.56
2021-07-05 07:30:00	2025-03-17 07:30:00	2021-07-05	20	Biotic	TSWV	Faber	Control	1	6	area.Top	2142.07
2021-06-21 10:59:00	2025-03-17 10:59:00	2021-06-21	6	Biotic	TSWV	Faber	Stress	1	1	area.Top	797.347
2021-06-25 14:32:00	2025-03-17 14:32:00	2021-06-25	10	Biotic	TSWV	Faber	Stress	1	1	area.Top	1259.29
2021-07-01 10:57:00	2025-03-17 10:57:00	2021-07-01	16	Biotic	TSWV	Faber	Stress	1	1	area.Top	1185.9
2021-07-05 06:51:00	2025-03-17 06:51:00	2021-07-05	20	Biotic	TSWV	Faber	Stress	1	1	area.Top	1041.87
2021-06-21 10:56:00	2025-03-17 10:56:00	2021-06-21	6	Biotic	TSWV	Faber	Stress	1	2	area.Top	604.957
2021-06-25 14:30:00	2025-03-17 14:30:00	2021-06-25	10	Biotic	TSWV	Faber	Stress	1	2	area.Top	737.37
2021-07-01 11:00:00	2025-03-17 11:00:00	2021-07-01	16	Biotic	TSWV	Faber	Stress	1	2	area.Top	613.007
2021-07-05 06:53:00	2025-03-17 06:53:00	2021-07-05	20	Biotic	TSWV	Faber	Stress	1	2	area.Top	555.531
2021-06-25 14:29:00	2025-03-17 14:29:00	2021-06-25	10	Biotic	TSWV	Faber	Stress	1	3	area.Top	633.547
2021-07-01 11:01:00	2025-03-17 11:01:00	2021-07-01	16	Biotic	TSWV	Faber	Stress	1	3	area.Top	560.097
2021-07-05 06:57:00	2025-03-17 06:57:00	2021-07-05	20	Biotic	TSWV	Faber	Stress	1	3	area.Top	572.634
2021-06-21 10:59:00	2025-03-17 10:59:00	2021-06-21	6	Biotic	TSWV	Faber	Stress	1	4	area.Top	1071.82
2021-06-25 14:26:00	2025-03-17 14:26:00	2021-06-25	10	Biotic	TSWV	Faber	Stress	1	4	area.Top	1466.41
2021-07-01 11:03:00	2025-03-17 11:03:00	2021-07-01	16	Biotic	TSWV	Faber	Stress	1	4	area.Top	1318.12
2021-07-05 06:48:00	2025-03-17 06:48:00	2021-07-05	20	Biotic	TSWV	Faber	Stress	1	4	area.Top	1058.67
2021-06-21 11:00:00	2025-03-17 11:00:00	2021-06-21	6	Biotic	TSWV	Faber	Stress	1	5	area.Top	1099.51
2021-06-25 14:30:00	2025-03-17 14:30:00	2021-06-25	10	Biotic	TSWV	Faber	Stress	1	5	area.Top	1348.19
2021-07-01 11:04:00	2025-03-17 11:04:00	2021-07-01	16	Biotic	TSWV	Faber	Stress	1	5	area.Top	1112.6
2021-07-05 06:51:00	2025-03-17 06:51:00	2021-07-05	20	Biotic	TSWV	Faber	Stress	1	5	area.Top	906.547
2021-06-21 10:54:00	2025-03-17 10:54:00	2021-06-21	6	Biotic	TSWV	Faber	Stress	1	6	area.Top	1090.81
2021-06-25 14:02:00	2025-03-17 14:02:00	2021-06-25	10	Biotic	TSWV	Faber	Stress	1	6	area.Top	1557.7
2021-07-01 10:58:00	2025-03-17 10:58:00	2021-07-01	16	Biotic	TSWV	Faber	Stress	1	6	area.Top	1105.99
2021-07-05 06:48:00	2025-03-17 06:48:00	2021-07-05	20	Biotic	TSWV	Faber	Stress	1	6	area.Top	1066.63
2021-06-21 11:01:00	2025-03-17 11:01:00	2021-06-21	6	Biotic	TSWV	Faber	Stress	1	7	area.Top	643.864
2021-06-25 14:25:00	2025-03-17 14:25:00	2021-06-25	10	Biotic	TSWV	Faber	Stress	1	7	area.Top	979.929
2021-07-01 11:06:00	2025-03-17 11:06:00	2021-07-01	16	Biotic	TSWV	Faber	Stress	1	7	area.Top	832.535
2021-07-05 06:55:00	2025-03-17 06:55:00	2021-07-05	20	Biotic	TSWV	Faber	Stress	1	7	area.Top	815.953
2021-06-21 11:03:00	2025-03-17 11:03:00	2021-06-21	6	Biotic	TSWV	Faber	Stress	1	8	area.Top	1129.14
2021-06-25 14:25:00	2025-03-17 14:25:00	2021-06-25	10	Biotic	TSWV	Faber	Stress	1	8	area.Top	1506.1
2021-07-01 11:02:00	2025-03-17 11:02:00	2021-07-01	16	Biotic	TSWV	Faber	Stress	1	8	area.Top	1343.21
2021-07-05 06:58:00	2025-03-17 06:58:00	2021-07-05	20	Biotic	TSWV	Faber	Stress	1	8	area.Top	1296.39
2021-06-21 11:01:00	2025-03-17 11:01:00	2021-06-21	6	Biotic	TSWV	Faber	Stress	1	9	area.Top	756.298
2021-06-25 14:32:00	2025-03-17 14:32:00	2021-06-25	10	Biotic	TSWV	Faber	Stress	1	9	area.Top	1051.3
2021-07-01 11:05:00	2025-03-17 11:05:00	2021-07-01	16	Biotic	TSWV	Faber	Stress	1	9	area.Top	910.92
2021-07-05 06:54:00	2025-03-17 06:54:00	2021-07-05	20	Biotic	TSWV	Faber	Stress	1	9	area.Top	843.013
2021-06-21 10:53:00	2025-03-17 10:53:00	2021-06-21	6	Biotic	TSWV	Faber	Stress	1	10	area.Top	1087.57
2021-06-25 14:31:00	2025-03-17 14:31:00	2021-06-25	10	Biotic	TSWV	Faber	Stress	1	10	area.Top	1164.7
2021-07-01 11:04:00	2025-03-17 11:04:00	2021-07-01	16	Biotic	TSWV	Faber	Stress	1	10	area.Top	858.109
2021-07-05 06:45:00	2025-03-17 06:45:00	2021-07-05	20	Biotic	TSWV	Faber	Stress	1	10	area.Top	491.384
2021-06-21 10:53:00	2025-03-17 10:53:00	2021-06-21	6	Biotic	TSWV	Faber	Stress	1	11	area.Top	983.533
2021-06-25 14:27:00	2025-03-17 14:27:00	2021-06-25	10	Biotic	TSWV	Faber	Stress	1	11	area.Top	1037.04
2021-07-01 10:59:00	2025-03-17 10:59:00	2021-07-01	16	Biotic	TSWV	Faber	Stress	1	11	area.Top	1037.65
2021-07-05 06:53:00	2025-03-17 06:53:00	2021-07-05	20	Biotic	TSWV	Faber	Stress	1	11	area.Top	987.454
2021-06-21 10:58:00	2025-03-17 10:58:00	2021-06-21	6	Biotic	TSWV	Faber	Stress	1	12	area.Top	746.86
2021-06-25 14:28:00	2025-03-17 14:28:00	2021-06-25	10	Biotic	TSWV	Faber	Stress	1	12	area.Top	1063.74
2021-07-01 11:01:00	2025-03-17 11:01:00	2021-07-01	16	Biotic	TSWV	Faber	Stress	1	12	area.Top	874.146
2021-07-05 06:56:00	2025-03-17 06:56:00	2021-07-05	20	Biotic	TSWV	Faber	Stress	1	12	area.Top	895.414
2021-06-21 10:00:00	2025-03-17 10:00:00	2021-06-21	6	Biotic	TSWV	Impact	Control	1	1	area.Top	739.107
2021-06-25 13:56:00	2025-03-17 13:56:00	2021-06-25	10	Biotic	TSWV	Impact	Control	1	1	area.Top	1312.97
2021-07-01 10:35:00	2025-03-17 10:35:00	2021-07-01	16	Biotic	TSWV	Impact	Control	1	1	area.Top	1709.82
2021-07-05 07:27:00	2025-03-17 07:27:00	2021-07-05	20	Biotic	TSWV	Impact	Control	1	1	area.Top	2166.3
2021-06-21 09:58:00	2025-03-17 09:58:00	2021-06-21	6	Biotic	TSWV	Impact	Control	1	2	area.Top	759.158
2021-06-25 13:55:00	2025-03-17 13:55:00	2021-06-25	10	Biotic	TSWV	Impact	Control	1	2	area.Top	1293.76
2021-07-01 10:34:00	2025-03-17 10:34:00	2021-07-01	16	Biotic	TSWV	Impact	Control	1	2	area.Top	1899.81
2021-07-05 07:23:00	2025-03-17 07:23:00	2021-07-05	20	Biotic	TSWV	Impact	Control	1	2	area.Top	1890.3
2021-06-21 10:00:00	2025-03-17 10:00:00	2021-06-21	6	Biotic	TSWV	Impact	Control	1	3	area.Top	522.922
2021-06-25 13:37:00	2025-03-17 13:37:00	2021-06-25	10	Biotic	TSWV	Impact	Control	1	3	area.Top	1094.51
2021-07-01 10:38:00	2025-03-17 10:38:00	2021-07-01	16	Biotic	TSWV	Impact	Control	1	3	area.Top	1722.32
2021-07-05 07:23:00	2025-03-17 07:23:00	2021-07-05	20	Biotic	TSWV	Impact	Control	1	3	area.Top	2111.89
2021-06-21 09:57:00	2025-03-17 09:57:00	2021-06-21	6	Biotic	TSWV	Impact	Control	1	4	area.Top	449.004
2021-06-25 13:54:00	2025-03-17 13:54:00	2021-06-25	10	Biotic	TSWV	Impact	Control	1	4	area.Top	732.815
2021-07-01 10:35:00	2025-03-17 10:35:00	2021-07-01	16	Biotic	TSWV	Impact	Control	1	4	area.Top	1122.81
2021-07-05 07:26:00	2025-03-17 07:26:00	2021-07-05	20	Biotic	TSWV	Impact	Control	1	4	area.Top	1360.51
2021-06-21 09:59:00	2025-03-17 09:59:00	2021-06-21	6	Biotic	TSWV	Impact	Control	1	5	area.Top	550.737
2021-06-25 13:39:00	2025-03-17 13:39:00	2021-06-25	10	Biotic	TSWV	Impact	Control	1	5	area.Top	836.586
2021-07-01 10:36:00	2025-03-17 10:36:00	2021-07-01	16	Biotic	TSWV	Impact	Control	1	5	area.Top	1399.48
2021-07-05 07:25:00	2025-03-17 07:25:00	2021-07-05	20	Biotic	TSWV	Impact	Control	1	5	area.Top	1936.92
2021-06-21 09:58:00	2025-03-17 09:58:00	2021-06-21	6	Biotic	TSWV	Impact	Control	1	6	area.Top	666.453
2021-06-25 13:36:00	2025-03-17 13:36:00	2021-06-25	10	Biotic	TSWV	Impact	Control	1	6	area.Top	913.999
2021-07-01 10:37:00	2025-03-17 10:37:00	2021-07-01	16	Biotic	TSWV	Impact	Control	1	6	area.Top	1561.81
2021-07-05 07:25:00	2025-03-17 07:25:00	2021-07-05	20	Biotic	TSWV	Impact	Control	1	6	area.Top	1939.47
2021-06-21 11:04:00	2025-03-17 11:04:00	2021-06-21	6	Biotic	TSWV	Impact	Stress	1	1	area.Top	771.955
2021-06-25 14:07:00	2025-03-17 14:07:00	2021-06-25	10	Biotic	TSWV	Impact	Stress	1	1	area.Top	896.693
2021-07-01 11:23:00	2025-03-17 11:23:00	2021-07-01	16	Biotic	TSWV	Impact	Stress	1	1	area.Top	823.929
2021-07-05 06:42:00	2025-03-17 06:42:00	2021-07-05	20	Biotic	TSWV	Impact	Stress	1	1	area.Top	831.558
2021-06-21 11:06:00	2025-03-17 11:06:00	2021-06-21	6	Biotic	TSWV	Impact	Stress	1	2	area.Top	907.566
2021-06-25 14:05:00	2025-03-17 14:05:00	2021-06-25	10	Biotic	TSWV	Impact	Stress	1	2	area.Top	967.486
2021-07-01 11:16:00	2025-03-17 11:16:00	2021-07-01	16	Biotic	TSWV	Impact	Stress	1	2	area.Top	790.499
2021-07-05 06:43:00	2025-03-17 06:43:00	2021-07-05	20	Biotic	TSWV	Impact	Stress	1	2	area.Top	816.098
2021-06-21 11:05:00	2025-03-17 11:05:00	2021-06-21	6	Biotic	TSWV	Impact	Stress	1	3	area.Top	701.194
2021-06-25 14:04:00	2025-03-17 14:04:00	2021-06-25	10	Biotic	TSWV	Impact	Stress	1	3	area.Top	658.289
2021-07-01 11:22:00	2025-03-17 11:22:00	2021-07-01	16	Biotic	TSWV	Impact	Stress	1	3	area.Top	558.62
2021-07-05 06:46:00	2025-03-17 06:46:00	2021-07-05	20	Biotic	TSWV	Impact	Stress	1	3	area.Top	581.953
2021-06-21 11:06:00	2025-03-17 11:06:00	2021-06-21	6	Biotic	TSWV	Impact	Stress	1	4	area.Top	899.917
2021-06-25 13:59:00	2025-03-17 13:59:00	2021-06-25	10	Biotic	TSWV	Impact	Stress	1	4	area.Top	1149.28
2021-07-01 11:17:00	2025-03-17 11:17:00	2021-07-01	16	Biotic	TSWV	Impact	Stress	1	4	area.Top	944.881
2021-07-05 06:40:00	2025-03-17 06:40:00	2021-07-05	20	Biotic	TSWV	Impact	Stress	1	4	area.Top	870.589
2021-06-21 11:08:00	2025-03-17 11:08:00	2021-06-21	6	Biotic	TSWV	Impact	Stress	1	5	area.Top	727.355
2021-06-25 14:03:00	2025-03-17 14:03:00	2021-06-25	10	Biotic	TSWV	Impact	Stress	1	5	area.Top	957.653
2021-07-01 11:23:00	2025-03-17 11:23:00	2021-07-01	16	Biotic	TSWV	Impact	Stress	1	5	area.Top	772.423
2021-07-05 06:52:00	2025-03-17 06:52:00	2021-07-05	20	Biotic	TSWV	Impact	Stress	1	5	area.Top	777.566
2021-06-21 11:04:00	2025-03-17 11:04:00	2021-06-21	6	Biotic	TSWV	Impact	Stress	1	6	area.Top	668.179
2021-06-25 14:06:00	2025-03-17 14:06:00	2021-06-25	10	Biotic	TSWV	Impact	Stress	1	6	area.Top	752.409
2021-07-01 11:21:00	2025-03-17 11:21:00	2021-07-01	16	Biotic	TSWV	Impact	Stress	1	6	area.Top	590.756
2021-07-05 06:40:00	2025-03-17 06:40:00	2021-07-05	20	Biotic	TSWV	Impact	Stress	1	6	area.Top	573.534
2021-06-21 11:09:00	2025-03-17 11:09:00	2021-06-21	6	Biotic	TSWV	Impact	Stress	1	7	area.Top	658.85
2021-06-25 14:01:00	2025-03-17 14:01:00	2021-06-25	10	Biotic	TSWV	Impact	Stress	1	7	area.Top	692.073
2021-07-01 11:20:00	2025-03-17 11:20:00	2021-07-01	16	Biotic	TSWV	Impact	Stress	1	7	area.Top	530.941
2021-07-05 06:42:00	2025-03-17 06:42:00	2021-07-05	20	Biotic	TSWV	Impact	Stress	1	7	area.Top	575.879
2021-06-21 11:09:00	2025-03-17 11:09:00	2021-06-21	6	Biotic	TSWV	Impact	Stress	1	8	area.Top	829.53
2021-06-25 13:58:00	2025-03-17 13:58:00	2021-06-25	10	Biotic	TSWV	Impact	Stress	1	8	area.Top	923.327
2021-07-01 11:25:00	2025-03-17 11:25:00	2021-07-01	16	Biotic	TSWV	Impact	Stress	1	8	area.Top	754.603
2021-07-05 06:45:00	2025-03-17 06:45:00	2021-07-05	20	Biotic	TSWV	Impact	Stress	1	8	area.Top	745.139
2021-06-21 11:10:00	2025-03-17 11:10:00	2021-06-21	6	Biotic	TSWV	Impact	Stress	1	9	area.Top	1027.23
2021-06-25 13:57:00	2025-03-17 13:57:00	2021-06-25	10	Biotic	TSWV	Impact	Stress	1	9	area.Top	1147.76
2021-07-01 11:19:00	2025-03-17 11:19:00	2021-07-01	16	Biotic	TSWV	Impact	Stress	1	9	area.Top	906.693
2021-07-05 06:47:00	2025-03-17 06:47:00	2021-07-05	20	Biotic	TSWV	Impact	Stress	1	9	area.Top	850.455
2021-06-21 11:11:00	2025-03-17 11:11:00	2021-06-21	6	Biotic	TSWV	Impact	Stress	1	10	area.Top	757.993
2021-06-25 14:00:00	2025-03-17 14:00:00	2021-06-25	10	Biotic	TSWV	Impact	Stress	1	10	area.Top	879.315
2021-07-01 11:24:00	2025-03-17 11:24:00	2021-07-01	16	Biotic	TSWV	Impact	Stress	1	10	area.Top	711.443
2021-07-05 06:49:00	2025-03-17 06:49:00	2021-07-05	20	Biotic	TSWV	Impact	Stress	1	10	area.Top	626.719
2021-06-21 11:12:00	2025-03-17 11:12:00	2021-06-21	6	Biotic	TSWV	Impact	Stress	1	11	area.Top	868.982
2021-06-25 14:00:00	2025-03-17 14:00:00	2021-06-25	10	Biotic	TSWV	Impact	Stress	1	11	area.Top	980.569
2021-07-01 11:21:00	2025-03-17 11:21:00	2021-07-01	16	Biotic	TSWV	Impact	Stress	1	11	area.Top	853.887
2021-07-05 06:50:00	2025-03-17 06:50:00	2021-07-05	20	Biotic	TSWV	Impact	Stress	1	11	area.Top	779.724
2021-06-21 11:07:00	2025-03-17 11:07:00	2021-06-21	6	Biotic	TSWV	Impact	Stress	1	12	area.Top	877.235
2021-06-25 13:58:00	2025-03-17 13:58:00	2021-06-25	10	Biotic	TSWV	Impact	Stress	1	12	area.Top	985.524
2021-07-01 11:17:00	2025-03-17 11:17:00	2021-07-01	16	Biotic	TSWV	Impact	Stress	1	12	area.Top	991.931
2021-07-05 06:41:00	2025-03-17 06:41:00	2021-07-05	20	Biotic	TSWV	Impact	Stress	1	12	area.Top	893.027
2021-06-21 10:16:00	2025-03-17 10:16:00	2021-06-21	6	Biotic	TSWV	Dobler	Control	1	1	area.Top	1320.71
2021-06-25 13:28:00	2025-03-17 13:28:00	2021-06-25	10	Biotic	TSWV	Dobler	Control	1	1	area.Top	1868.14
2021-07-01 10:30:00	2025-03-17 10:30:00	2021-07-01	16	Biotic	TSWV	Dobler	Control	1	1	area.Top	2565.3
2021-07-05 07:33:00	2025-03-17 07:33:00	2021-07-05	20	Biotic	TSWV	Dobler	Control	1	1	area.Top	3093.65
2021-06-21 10:20:00	2025-03-17 10:20:00	2021-06-21	6	Biotic	TSWV	Dobler	Control	1	2	area.Top	742.799
2021-06-25 13:30:00	2025-03-17 13:30:00	2021-06-25	10	Biotic	TSWV	Dobler	Control	1	2	area.Top	1155.95
2021-07-01 10:32:00	2025-03-17 10:32:00	2021-07-01	16	Biotic	TSWV	Dobler	Control	1	2	area.Top	1746.49
2021-07-05 07:34:00	2025-03-17 07:34:00	2021-07-05	20	Biotic	TSWV	Dobler	Control	1	2	area.Top	2144.53
2021-06-21 10:18:00	2025-03-17 10:18:00	2021-06-21	6	Biotic	TSWV	Dobler	Control	1	3	area.Top	1243.91
2021-06-25 13:31:00	2025-03-17 13:31:00	2021-06-25	10	Biotic	TSWV	Dobler	Control	1	3	area.Top	1557.51
2021-07-01 10:33:00	2025-03-17 10:33:00	2021-07-01	16	Biotic	TSWV	Dobler	Control	1	3	area.Top	2457.26
2021-07-05 07:35:00	2025-03-17 07:35:00	2021-07-05	20	Biotic	TSWV	Dobler	Control	1	3	area.Top	2876.49
2021-06-21 10:19:00	2025-03-17 10:19:00	2021-06-21	6	Biotic	TSWV	Dobler	Control	1	4	area.Top	1079.27
2021-06-25 13:32:00	2025-03-17 13:32:00	2021-06-25	10	Biotic	TSWV	Dobler	Control	1	4	area.Top	638.029
2021-06-21 10:16:00	2025-03-17 10:16:00	2021-06-21	6	Biotic	TSWV	Dobler	Control	1	5	area.Top	991.036
2021-06-25 13:29:00	2025-03-17 13:29:00	2021-06-25	10	Biotic	TSWV	Dobler	Control	1	5	area.Top	1494.9
2021-07-01 10:32:00	2025-03-17 10:32:00	2021-07-01	16	Biotic	TSWV	Dobler	Control	1	5	area.Top	1882.81
2021-07-05 07:24:00	2025-03-17 07:24:00	2021-07-05	20	Biotic	TSWV	Dobler	Control	1	5	area.Top	2230.35
2021-06-21 10:17:00	2025-03-17 10:17:00	2021-06-21	6	Biotic	TSWV	Dobler	Control	1	6	area.Top	902.455
2021-06-25 13:32:00	2025-03-17 13:32:00	2021-06-25	10	Biotic	TSWV	Dobler	Control	1	6	area.Top	1121.68
2021-07-01 10:31:00	2025-03-17 10:31:00	2021-07-01	16	Biotic	TSWV	Dobler	Control	1	6	area.Top	1765.7
2021-07-05 07:36:00	2025-03-17 07:36:00	2021-07-05	20	Biotic	TSWV	Dobler	Control	1	6	area.Top	2211.49
2021-06-21 11:19:00	2025-03-17 11:19:00	2021-06-21	6	Biotic	TSWV	Dobler	Stress	1	1	area.Top	987.053
2021-06-25 14:09:00	2025-03-17 14:09:00	2021-06-25	10	Biotic	TSWV	Dobler	Stress	1	1	area.Top	1278.81
2021-07-01 12:25:00	2025-03-17 12:25:00	2021-07-01	16	Biotic	TSWV	Dobler	Stress	1	1	area.Top	677.664
2021-07-05 07:11:00	2025-03-17 07:11:00	2021-07-05	20	Biotic	TSWV	Dobler	Stress	1	1	area.Top	505.149
2021-06-21 11:17:00	2025-03-17 11:17:00	2021-06-21	6	Biotic	TSWV	Dobler	Stress	1	2	area.Top	856.18
2021-06-21 11:20:00	2025-03-17 11:20:00	2021-06-21	6	Biotic	TSWV	Dobler	Stress	1	3	area.Top	1100.81
2021-06-25 14:18:00	2025-03-17 14:18:00	2021-06-25	10	Biotic	TSWV	Dobler	Stress	1	3	area.Top	1599.27
2021-07-01 12:11:00	2025-03-17 12:11:00	2021-07-01	16	Biotic	TSWV	Dobler	Stress	1	3	area.Top	1788.67
2021-07-05 07:14:00	2025-03-17 07:14:00	2021-07-05	20	Biotic	TSWV	Dobler	Stress	1	3	area.Top	2078.87
2021-06-21 11:25:00	2025-03-17 11:25:00	2021-06-21	6	Biotic	TSWV	Dobler	Stress	1	4	area.Top	1108
2021-06-25 14:08:00	2025-03-17 14:08:00	2021-06-25	10	Biotic	TSWV	Dobler	Stress	1	4	area.Top	1506.09
2021-07-01 12:20:00	2025-03-17 12:20:00	2021-07-01	16	Biotic	TSWV	Dobler	Stress	1	4	area.Top	1504.08
2021-07-05 07:10:00	2025-03-17 07:10:00	2021-07-05	20	Biotic	TSWV	Dobler	Stress	1	4	area.Top	1753.68
2021-06-21 11:15:00	2025-03-17 11:15:00	2021-06-21	6	Biotic	TSWV	Dobler	Stress	1	5	area.Top	1125.56
2021-06-25 14:08:00	2025-03-17 14:08:00	2021-06-25	10	Biotic	TSWV	Dobler	Stress	1	5	area.Top	1260.43
2021-07-01 12:22:00	2025-03-17 12:22:00	2021-07-01	16	Biotic	TSWV	Dobler	Stress	1	5	area.Top	1563.13
2021-07-05 07:16:00	2025-03-17 07:16:00	2021-07-05	20	Biotic	TSWV	Dobler	Stress	1	5	area.Top	2195.64
2021-06-21 11:22:00	2025-03-17 11:22:00	2021-06-21	6	Biotic	TSWV	Dobler	Stress	1	6	area.Top	1238.14
2021-06-25 14:10:00	2025-03-17 14:10:00	2021-06-25	10	Biotic	TSWV	Dobler	Stress	1	6	area.Top	1637.62
2021-07-01 12:23:00	2025-03-17 12:23:00	2021-07-01	16	Biotic	TSWV	Dobler	Stress	1	6	area.Top	1437.1
2021-07-05 07:15:00	2025-03-17 07:15:00	2021-07-05	20	Biotic	TSWV	Dobler	Stress	1	6	area.Top	1632.58
2021-06-21 11:21:00	2025-03-17 11:21:00	2021-06-21	6	Biotic	TSWV	Dobler	Stress	1	7	area.Top	1303.18
2021-06-25 14:11:00	2025-03-17 14:11:00	2021-06-25	10	Biotic	TSWV	Dobler	Stress	1	7	area.Top	1674.18
2021-07-01 12:13:00	2025-03-17 12:13:00	2021-07-01	16	Biotic	TSWV	Dobler	Stress	1	7	area.Top	1922.69
2021-07-05 07:14:00	2025-03-17 07:14:00	2021-07-05	20	Biotic	TSWV	Dobler	Stress	1	7	area.Top	2184.3
2021-06-21 11:14:00	2025-03-17 11:14:00	2021-06-21	6	Biotic	TSWV	Dobler	Stress	1	8	area.Top	1153.21
2021-06-25 14:12:00	2025-03-17 14:12:00	2021-06-25	10	Biotic	TSWV	Dobler	Stress	1	8	area.Top	1723.39
2021-07-01 12:24:00	2025-03-17 12:24:00	2021-07-01	16	Biotic	TSWV	Dobler	Stress	1	8	area.Top	1824.45
2021-07-05 07:17:00	2025-03-17 07:17:00	2021-07-05	20	Biotic	TSWV	Dobler	Stress	1	8	area.Top	2588.94
2021-06-21 11:22:00	2025-03-17 11:22:00	2021-06-21	6	Biotic	TSWV	Dobler	Stress	1	9	area.Top	953.274
2021-06-25 14:13:00	2025-03-17 14:13:00	2021-06-25	10	Biotic	TSWV	Dobler	Stress	1	9	area.Top	1500.35
2021-07-01 12:10:00	2025-03-17 12:10:00	2021-07-01	16	Biotic	TSWV	Dobler	Stress	1	9	area.Top	1436.76
2021-07-05 07:12:00	2025-03-17 07:12:00	2021-07-05	20	Biotic	TSWV	Dobler	Stress	1	9	area.Top	1348.75
2021-06-21 11:16:00	2025-03-17 11:16:00	2021-06-21	6	Biotic	TSWV	Dobler	Stress	1	10	area.Top	1364.81
2021-06-25 14:14:00	2025-03-17 14:14:00	2021-06-25	10	Biotic	TSWV	Dobler	Stress	1	10	area.Top	1756.74
2021-07-01 12:12:00	2025-03-17 12:12:00	2021-07-01	16	Biotic	TSWV	Dobler	Stress	1	10	area.Top	1954
2021-07-05 07:13:00	2025-03-17 07:13:00	2021-07-05	20	Biotic	TSWV	Dobler	Stress	1	10	area.Top	2283.83
2021-06-21 11:24:00	2025-03-17 11:24:00	2021-06-21	6	Biotic	TSWV	Dobler	Stress	1	11	area.Top	1177.2
2021-06-25 14:15:00	2025-03-17 14:15:00	2021-06-25	10	Biotic	TSWV	Dobler	Stress	1	11	area.Top	1791.89
2021-07-01 12:23:00	2025-03-17 12:23:00	2021-07-01	16	Biotic	TSWV	Dobler	Stress	1	11	area.Top	2023.5
2021-07-05 07:16:00	2025-03-17 07:16:00	2021-07-05	20	Biotic	TSWV	Dobler	Stress	1	11	area.Top	2722.91
2021-06-21 11:14:00	2025-03-17 11:14:00	2021-06-21	6	Biotic	TSWV	Dobler	Stress	1	12	area.Top	1071.3
2021-06-25 14:13:00	2025-03-17 14:13:00	2021-06-25	10	Biotic	TSWV	Dobler	Stress	1	12	area.Top	1352.7
2021-07-01 12:21:00	2025-03-17 12:21:00	2021-07-01	16	Biotic	TSWV	Dobler	Stress	1	12	area.Top	537.42
2021-07-05 07:11:00	2025-03-17 07:11:00	2021-07-05	20	Biotic	TSWV	Dobler	Stress	1	12	area.Top	547.747
2021-06-21 10:29:00	2025-03-17 10:29:00	2021-06-21	6	Biotic	TSWV	UC82	Control	1	1	convex_hull_area.Side	931.095
2021-06-25 13:35:00	2025-03-17 13:35:00	2021-06-25	10	Biotic	TSWV	UC82	Control	1	1	convex_hull_area.Side	1292.94
2021-07-01 10:28:00	2025-03-17 10:28:00	2021-07-01	16	Biotic	TSWV	UC82	Control	1	1	convex_hull_area.Side	1727.58
2021-07-05 07:33:00	2025-03-17 07:33:00	2021-07-05	20	Biotic	TSWV	UC82	Control	1	1	convex_hull_area.Side	2102.8
2021-06-21 10:29:00	2025-03-17 10:29:00	2021-06-21	6	Biotic	TSWV	UC82	Control	1	2	convex_hull_area.Side	879.083
2021-06-25 13:51:00	2025-03-17 13:51:00	2021-06-25	10	Biotic	TSWV	UC82	Control	1	2	convex_hull_area.Side	1355.75
2021-07-01 10:25:00	2025-03-17 10:25:00	2021-07-01	16	Biotic	TSWV	UC82	Control	1	2	convex_hull_area.Side	2012.75
2021-07-05 07:32:00	2025-03-17 07:32:00	2021-07-05	20	Biotic	TSWV	UC82	Control	1	2	convex_hull_area.Side	2454.28
2021-06-21 10:26:00	2025-03-17 10:26:00	2021-06-21	6	Biotic	TSWV	UC82	Control	1	3	convex_hull_area.Side	912.34
2021-06-25 13:40:00	2025-03-17 13:40:00	2021-06-25	10	Biotic	TSWV	UC82	Control	1	3	convex_hull_area.Side	1396.61
2021-07-01 10:25:00	2025-03-17 10:25:00	2021-07-01	16	Biotic	TSWV	UC82	Control	1	3	convex_hull_area.Side	1977.58
2021-07-05 06:59:00	2025-03-17 06:59:00	2021-07-05	20	Biotic	TSWV	UC82	Control	1	3	convex_hull_area.Side	2257.64
2021-06-21 10:26:00	2025-03-17 10:26:00	2021-06-21	6	Biotic	TSWV	UC82	Control	1	4	convex_hull_area.Side	790.786
2021-06-25 13:42:00	2025-03-17 13:42:00	2021-06-25	10	Biotic	TSWV	UC82	Control	1	4	convex_hull_area.Side	1048.7
2021-07-01 10:30:00	2025-03-17 10:30:00	2021-07-01	16	Biotic	TSWV	UC82	Control	1	4	convex_hull_area.Side	1666.58
2021-07-05 06:59:00	2025-03-17 06:59:00	2021-07-05	20	Biotic	TSWV	UC82	Control	1	4	convex_hull_area.Side	2179.7
2021-06-21 10:30:00	2025-03-17 10:30:00	2021-06-21	6	Biotic	TSWV	UC82	Control	1	5	convex_hull_area.Side	954.237
2021-06-25 13:42:00	2025-03-17 13:42:00	2021-06-25	10	Biotic	TSWV	UC82	Control	1	5	convex_hull_area.Side	1184.44
2021-07-01 10:28:00	2025-03-17 10:28:00	2021-07-01	16	Biotic	TSWV	UC82	Control	1	5	convex_hull_area.Side	1667.5
2021-07-05 06:56:00	2025-03-17 06:56:00	2021-07-05	20	Biotic	TSWV	UC82	Control	1	5	convex_hull_area.Side	1995.24
2021-06-21 10:25:00	2025-03-17 10:25:00	2021-06-21	6	Biotic	TSWV	UC82	Control	1	6	convex_hull_area.Side	641.7
2021-06-25 13:38:00	2025-03-17 13:38:00	2021-06-25	10	Biotic	TSWV	UC82	Control	1	6	convex_hull_area.Side	1008.92
2021-07-01 10:29:00	2025-03-17 10:29:00	2021-07-01	16	Biotic	TSWV	UC82	Control	1	6	convex_hull_area.Side	1673.03
2021-07-05 07:00:00	2025-03-17 07:00:00	2021-07-05	20	Biotic	TSWV	UC82	Control	1	6	convex_hull_area.Side	2053.84
2021-06-21 11:28:00	2025-03-17 11:28:00	2021-06-21	6	Biotic	TSWV	UC82	Stress	1	1	convex_hull_area.Side	1030.52
2021-06-25 14:22:00	2025-03-17 14:22:00	2021-06-25	10	Biotic	TSWV	UC82	Stress	1	1	convex_hull_area.Side	1109.16
2021-07-01 10:47:00	2025-03-17 10:47:00	2021-07-01	16	Biotic	TSWV	UC82	Stress	1	1	convex_hull_area.Side	1239.38
2021-07-05 06:36:00	2025-03-17 06:36:00	2021-07-05	20	Biotic	TSWV	UC82	Stress	1	1	convex_hull_area.Side	1244.3
2021-06-21 11:34:00	2025-03-17 11:34:00	2021-06-21	6	Biotic	TSWV	UC82	Stress	1	2	convex_hull_area.Side	951.728
2021-06-25 14:24:00	2025-03-17 14:24:00	2021-06-25	10	Biotic	TSWV	UC82	Stress	1	2	convex_hull_area.Side	1262.97
2021-07-01 10:52:00	2025-03-17 10:52:00	2021-07-01	16	Biotic	TSWV	UC82	Stress	1	2	convex_hull_area.Side	1379.49
2021-07-05 06:38:00	2025-03-17 06:38:00	2021-07-05	20	Biotic	TSWV	UC82	Stress	1	2	convex_hull_area.Side	1212.19
2021-06-21 11:37:00	2025-03-17 11:37:00	2021-06-21	6	Biotic	TSWV	UC82	Stress	1	3	convex_hull_area.Side	643.565
2021-06-25 14:05:00	2025-03-17 14:05:00	2021-06-25	10	Biotic	TSWV	UC82	Stress	1	3	convex_hull_area.Side	798.845
2021-07-01 10:48:00	2025-03-17 10:48:00	2021-07-01	16	Biotic	TSWV	UC82	Stress	1	3	convex_hull_area.Side	855.814
2021-07-05 06:35:00	2025-03-17 06:35:00	2021-07-05	20	Biotic	TSWV	UC82	Stress	1	3	convex_hull_area.Side	895.137
2021-06-21 11:31:00	2025-03-17 11:31:00	2021-06-21	6	Biotic	TSWV	UC82	Stress	1	4	convex_hull_area.Side	1661.94
2021-06-25 14:27:00	2025-03-17 14:27:00	2021-06-25	10	Biotic	TSWV	UC82	Stress	1	4	convex_hull_area.Side	1942.45
2021-07-01 10:49:00	2025-03-17 10:49:00	2021-07-01	16	Biotic	TSWV	UC82	Stress	1	4	convex_hull_area.Side	1931.37
2021-07-05 06:31:00	2025-03-17 06:31:00	2021-07-05	20	Biotic	TSWV	UC82	Stress	1	4	convex_hull_area.Side	1920.74
2021-06-21 11:32:00	2025-03-17 11:32:00	2021-06-21	6	Biotic	TSWV	UC82	Stress	1	5	convex_hull_area.Side	1066.14
2021-06-25 14:23:00	2025-03-17 14:23:00	2021-06-25	10	Biotic	TSWV	UC82	Stress	1	5	convex_hull_area.Side	1458.18
2021-07-01 10:51:00	2025-03-17 10:51:00	2021-07-01	16	Biotic	TSWV	UC82	Stress	1	5	convex_hull_area.Side	1591.26
2021-07-05 06:32:00	2025-03-17 06:32:00	2021-07-05	20	Biotic	TSWV	UC82	Stress	1	5	convex_hull_area.Side	1689.72
2021-06-21 11:27:00	2025-03-17 11:27:00	2021-06-21	6	Biotic	TSWV	UC82	Stress	1	6	convex_hull_area.Side	729.581
2021-06-25 14:17:00	2025-03-17 14:17:00	2021-06-25	10	Biotic	TSWV	UC82	Stress	1	6	convex_hull_area.Side	954.841
2021-07-01 10:54:00	2025-03-17 10:54:00	2021-07-01	16	Biotic	TSWV	UC82	Stress	1	6	convex_hull_area.Side	967.02
2021-07-05 06:37:00	2025-03-17 06:37:00	2021-07-05	20	Biotic	TSWV	UC82	Stress	1	6	convex_hull_area.Side	954.301
2021-06-21 11:35:00	2025-03-17 11:35:00	2021-06-21	6	Biotic	TSWV	UC82	Stress	1	7	convex_hull_area.Side	775.527
2021-06-25 14:20:00	2025-03-17 14:20:00	2021-06-25	10	Biotic	TSWV	UC82	Stress	1	7	convex_hull_area.Side	1039.33
2021-07-01 10:52:00	2025-03-17 10:52:00	2021-07-01	16	Biotic	TSWV	UC82	Stress	1	7	convex_hull_area.Side	1171.76
2021-07-05 06:30:00	2025-03-17 06:30:00	2021-07-05	20	Biotic	TSWV	UC82	Stress	1	7	convex_hull_area.Side	1122.82
2021-06-21 11:35:00	2025-03-17 11:35:00	2021-06-21	6	Biotic	TSWV	UC82	Stress	1	8	convex_hull_area.Side	710.723
2021-06-25 14:22:00	2025-03-17 14:22:00	2021-06-25	10	Biotic	TSWV	UC82	Stress	1	8	convex_hull_area.Side	935.595
2021-07-01 10:50:00	2025-03-17 10:50:00	2021-07-01	16	Biotic	TSWV	UC82	Stress	1	8	convex_hull_area.Side	1070.91
2021-07-05 06:33:00	2025-03-17 06:33:00	2021-07-05	20	Biotic	TSWV	UC82	Stress	1	8	convex_hull_area.Side	1128.17
2021-06-21 11:27:00	2025-03-17 11:27:00	2021-06-21	6	Biotic	TSWV	UC82	Stress	1	9	convex_hull_area.Side	829.702
2021-06-25 14:17:00	2025-03-17 14:17:00	2021-06-25	10	Biotic	TSWV	UC82	Stress	1	9	convex_hull_area.Side	1010.75
2021-07-01 10:47:00	2025-03-17 10:47:00	2021-07-01	16	Biotic	TSWV	UC82	Stress	1	9	convex_hull_area.Side	1154.84
2021-07-05 06:37:00	2025-03-17 06:37:00	2021-07-05	20	Biotic	TSWV	UC82	Stress	1	9	convex_hull_area.Side	1245.94
2021-06-21 11:26:00	2025-03-17 11:26:00	2021-06-21	6	Biotic	TSWV	UC82	Stress	1	10	convex_hull_area.Side	864.458
2021-06-25 14:20:00	2025-03-17 14:20:00	2021-06-25	10	Biotic	TSWV	UC82	Stress	1	10	convex_hull_area.Side	1096.61
2021-07-01 10:49:00	2025-03-17 10:49:00	2021-07-01	16	Biotic	TSWV	UC82	Stress	1	10	convex_hull_area.Side	1346.44
2021-07-05 06:34:00	2025-03-17 06:34:00	2021-07-05	20	Biotic	TSWV	UC82	Stress	1	10	convex_hull_area.Side	1406.31
2021-06-21 11:33:00	2025-03-17 11:33:00	2021-06-21	6	Biotic	TSWV	UC82	Stress	1	11	convex_hull_area.Side	869.92
2021-06-25 14:19:00	2025-03-17 14:19:00	2021-06-25	10	Biotic	TSWV	UC82	Stress	1	11	convex_hull_area.Side	1221.11
2021-07-01 10:53:00	2025-03-17 10:53:00	2021-07-01	16	Biotic	TSWV	UC82	Stress	1	11	convex_hull_area.Side	1277.36
2021-07-05 06:34:00	2025-03-17 06:34:00	2021-07-05	20	Biotic	TSWV	UC82	Stress	1	11	convex_hull_area.Side	1353.98
2021-06-21 11:31:00	2025-03-17 11:31:00	2021-06-21	6	Biotic	TSWV	UC82	Stress	1	12	convex_hull_area.Side	965.128
2021-06-25 14:21:00	2025-03-17 14:21:00	2021-06-25	10	Biotic	TSWV	UC82	Stress	1	12	convex_hull_area.Side	1162.87
2021-07-01 10:54:00	2025-03-17 10:54:00	2021-07-01	16	Biotic	TSWV	UC82	Stress	1	12	convex_hull_area.Side	1359.9
2021-07-05 06:39:00	2025-03-17 06:39:00	2021-07-05	20	Biotic	TSWV	UC82	Stress	1	12	convex_hull_area.Side	1331.85
2021-06-21 10:12:00	2025-03-17 10:12:00	2021-06-21	6	Biotic	TSWV	Faber	Control	1	1	convex_hull_area.Side	1047.07
2021-06-25 13:53:00	2025-03-17 13:53:00	2021-06-25	10	Biotic	TSWV	Faber	Control	1	1	convex_hull_area.Side	1521.84
2021-07-01 10:19:00	2025-03-17 10:19:00	2021-07-01	16	Biotic	TSWV	Faber	Control	1	1	convex_hull_area.Side	2466.65
2021-07-05 07:29:00	2025-03-17 07:29:00	2021-07-05	20	Biotic	TSWV	Faber	Control	1	1	convex_hull_area.Side	3281.39
2021-06-21 10:11:00	2025-03-17 10:11:00	2021-06-21	6	Biotic	TSWV	Faber	Control	1	2	convex_hull_area.Side	818.656
2021-06-25 13:34:00	2025-03-17 13:34:00	2021-06-25	10	Biotic	TSWV	Faber	Control	1	2	convex_hull_area.Side	1372.38
2021-07-01 10:24:00	2025-03-17 10:24:00	2021-07-01	16	Biotic	TSWV	Faber	Control	1	2	convex_hull_area.Side	2323.08
2021-07-05 07:28:00	2025-03-17 07:28:00	2021-07-05	20	Biotic	TSWV	Faber	Control	1	2	convex_hull_area.Side	3048.01
2021-06-21 10:12:00	2025-03-17 10:12:00	2021-06-21	6	Biotic	TSWV	Faber	Control	1	3	convex_hull_area.Side	1157.71
2021-06-25 13:33:00	2025-03-17 13:33:00	2021-06-25	10	Biotic	TSWV	Faber	Control	1	3	convex_hull_area.Side	1723.66
2021-07-01 10:23:00	2025-03-17 10:23:00	2021-07-01	16	Biotic	TSWV	Faber	Control	1	3	convex_hull_area.Side	2440.22
2021-07-05 07:28:00	2025-03-17 07:28:00	2021-07-05	20	Biotic	TSWV	Faber	Control	1	3	convex_hull_area.Side	3257.39
2021-06-21 10:13:00	2025-03-17 10:13:00	2021-06-21	6	Biotic	TSWV	Faber	Control	1	4	convex_hull_area.Side	939.217
2021-06-25 13:53:00	2025-03-17 13:53:00	2021-06-25	10	Biotic	TSWV	Faber	Control	1	4	convex_hull_area.Side	1342.87
2021-07-01 10:22:00	2025-03-17 10:22:00	2021-07-01	16	Biotic	TSWV	Faber	Control	1	4	convex_hull_area.Side	2051.83
2021-07-05 07:31:00	2025-03-17 07:31:00	2021-07-05	20	Biotic	TSWV	Faber	Control	1	4	convex_hull_area.Side	2703.27
2021-06-21 10:11:00	2025-03-17 10:11:00	2021-06-21	6	Biotic	TSWV	Faber	Control	1	5	convex_hull_area.Side	863.548
2021-06-25 13:52:00	2025-03-17 13:52:00	2021-06-25	10	Biotic	TSWV	Faber	Control	1	5	convex_hull_area.Side	1348.7
2021-07-01 10:21:00	2025-03-17 10:21:00	2021-07-01	16	Biotic	TSWV	Faber	Control	1	5	convex_hull_area.Side	2141.79
2021-07-05 07:30:00	2025-03-17 07:30:00	2021-07-05	20	Biotic	TSWV	Faber	Control	1	5	convex_hull_area.Side	2918.53
2021-06-21 10:15:00	2025-03-17 10:15:00	2021-06-21	6	Biotic	TSWV	Faber	Control	1	6	convex_hull_area.Side	978.456
2021-06-25 13:50:00	2025-03-17 13:50:00	2021-06-25	10	Biotic	TSWV	Faber	Control	1	6	convex_hull_area.Side	1337.8
2021-07-01 10:20:00	2025-03-17 10:20:00	2021-07-01	16	Biotic	TSWV	Faber	Control	1	6	convex_hull_area.Side	2140.94
2021-07-05 07:30:00	2025-03-17 07:30:00	2021-07-05	20	Biotic	TSWV	Faber	Control	1	6	convex_hull_area.Side	2807.04
2021-06-21 10:59:00	2025-03-17 10:59:00	2021-06-21	6	Biotic	TSWV	Faber	Stress	1	1	convex_hull_area.Side	924.543
2021-06-25 14:32:00	2025-03-17 14:32:00	2021-06-25	10	Biotic	TSWV	Faber	Stress	1	1	convex_hull_area.Side	1235.61
2021-07-01 10:57:00	2025-03-17 10:57:00	2021-07-01	16	Biotic	TSWV	Faber	Stress	1	1	convex_hull_area.Side	1525.94
2021-07-05 06:51:00	2025-03-17 06:51:00	2021-07-05	20	Biotic	TSWV	Faber	Stress	1	1	convex_hull_area.Side	1393.99
2021-06-21 10:56:00	2025-03-17 10:56:00	2021-06-21	6	Biotic	TSWV	Faber	Stress	1	2	convex_hull_area.Side	872.44
2021-06-25 14:30:00	2025-03-17 14:30:00	2021-06-25	10	Biotic	TSWV	Faber	Stress	1	2	convex_hull_area.Side	939.634
2021-07-01 11:00:00	2025-03-17 11:00:00	2021-07-01	16	Biotic	TSWV	Faber	Stress	1	2	convex_hull_area.Side	915.17
2021-07-05 06:53:00	2025-03-17 06:53:00	2021-07-05	20	Biotic	TSWV	Faber	Stress	1	2	convex_hull_area.Side	849.803
2021-06-25 14:29:00	2025-03-17 14:29:00	2021-06-25	10	Biotic	TSWV	Faber	Stress	1	3	convex_hull_area.Side	853.457
2021-07-01 11:01:00	2025-03-17 11:01:00	2021-07-01	16	Biotic	TSWV	Faber	Stress	1	3	convex_hull_area.Side	820.036
2021-07-05 06:57:00	2025-03-17 06:57:00	2021-07-05	20	Biotic	TSWV	Faber	Stress	1	3	convex_hull_area.Side	958.582
2021-06-21 10:59:00	2025-03-17 10:59:00	2021-06-21	6	Biotic	TSWV	Faber	Stress	1	4	convex_hull_area.Side	1118.75
2021-06-25 14:26:00	2025-03-17 14:26:00	2021-06-25	10	Biotic	TSWV	Faber	Stress	1	4	convex_hull_area.Side	1293.8
2021-07-01 11:03:00	2025-03-17 11:03:00	2021-07-01	16	Biotic	TSWV	Faber	Stress	1	4	convex_hull_area.Side	1362.95
2021-07-05 06:48:00	2025-03-17 06:48:00	2021-07-05	20	Biotic	TSWV	Faber	Stress	1	4	convex_hull_area.Side	1551.35
2021-06-21 11:00:00	2025-03-17 11:00:00	2021-06-21	6	Biotic	TSWV	Faber	Stress	1	5	convex_hull_area.Side	1075.16
2021-06-25 14:30:00	2025-03-17 14:30:00	2021-06-25	10	Biotic	TSWV	Faber	Stress	1	5	convex_hull_area.Side	1180.38
2021-07-01 11:04:00	2025-03-17 11:04:00	2021-07-01	16	Biotic	TSWV	Faber	Stress	1	5	convex_hull_area.Side	1248.95
2021-07-05 06:51:00	2025-03-17 06:51:00	2021-07-05	20	Biotic	TSWV	Faber	Stress	1	5	convex_hull_area.Side	1355.17
2021-06-21 10:54:00	2025-03-17 10:54:00	2021-06-21	6	Biotic	TSWV	Faber	Stress	1	6	convex_hull_area.Side	1283.92
2021-06-25 14:02:00	2025-03-17 14:02:00	2021-06-25	10	Biotic	TSWV	Faber	Stress	1	6	convex_hull_area.Side	1605.63
2021-07-01 10:58:00	2025-03-17 10:58:00	2021-07-01	16	Biotic	TSWV	Faber	Stress	1	6	convex_hull_area.Side	1360.74
2021-07-05 06:48:00	2025-03-17 06:48:00	2021-07-05	20	Biotic	TSWV	Faber	Stress	1	6	convex_hull_area.Side	1304.81
2021-06-21 11:01:00	2025-03-17 11:01:00	2021-06-21	6	Biotic	TSWV	Faber	Stress	1	7	convex_hull_area.Side	863.305
2021-06-25 14:25:00	2025-03-17 14:25:00	2021-06-25	10	Biotic	TSWV	Faber	Stress	1	7	convex_hull_area.Side	1117.85
2021-07-01 11:06:00	2025-03-17 11:06:00	2021-07-01	16	Biotic	TSWV	Faber	Stress	1	7	convex_hull_area.Side	1076.89
2021-07-05 06:55:00	2025-03-17 06:55:00	2021-07-05	20	Biotic	TSWV	Faber	Stress	1	7	convex_hull_area.Side	1216.41
2021-06-21 11:03:00	2025-03-17 11:03:00	2021-06-21	6	Biotic	TSWV	Faber	Stress	1	8	convex_hull_area.Side	1220.46
2021-06-25 14:25:00	2025-03-17 14:25:00	2021-06-25	10	Biotic	TSWV	Faber	Stress	1	8	convex_hull_area.Side	1512.67
2021-07-01 11:02:00	2025-03-17 11:02:00	2021-07-01	16	Biotic	TSWV	Faber	Stress	1	8	convex_hull_area.Side	1642.34
2021-07-05 06:58:00	2025-03-17 06:58:00	2021-07-05	20	Biotic	TSWV	Faber	Stress	1	8	convex_hull_area.Side	1844.52
2021-06-21 11:01:00	2025-03-17 11:01:00	2021-06-21	6	Biotic	TSWV	Faber	Stress	1	9	convex_hull_area.Side	1031.63
2021-06-25 14:32:00	2025-03-17 14:32:00	2021-06-25	10	Biotic	TSWV	Faber	Stress	1	9	convex_hull_area.Side	1222.22
2021-07-01 11:05:00	2025-03-17 11:05:00	2021-07-01	16	Biotic	TSWV	Faber	Stress	1	9	convex_hull_area.Side	1225.04
2021-07-05 06:54:00	2025-03-17 06:54:00	2021-07-05	20	Biotic	TSWV	Faber	Stress	1	9	convex_hull_area.Side	1245.58
2021-06-21 10:53:00	2025-03-17 10:53:00	2021-06-21	6	Biotic	TSWV	Faber	Stress	1	10	convex_hull_area.Side	1053.43
2021-06-25 14:31:00	2025-03-17 14:31:00	2021-06-25	10	Biotic	TSWV	Faber	Stress	1	10	convex_hull_area.Side	1275.88
2021-07-01 11:04:00	2025-03-17 11:04:00	2021-07-01	16	Biotic	TSWV	Faber	Stress	1	10	convex_hull_area.Side	1240.12
2021-07-05 06:45:00	2025-03-17 06:45:00	2021-07-05	20	Biotic	TSWV	Faber	Stress	1	10	convex_hull_area.Side	1256.35
2021-06-21 10:53:00	2025-03-17 10:53:00	2021-06-21	6	Biotic	TSWV	Faber	Stress	1	11	convex_hull_area.Side	918.682
2021-06-25 14:27:00	2025-03-17 14:27:00	2021-06-25	10	Biotic	TSWV	Faber	Stress	1	11	convex_hull_area.Side	1102.66
2021-07-01 10:59:00	2025-03-17 10:59:00	2021-07-01	16	Biotic	TSWV	Faber	Stress	1	11	convex_hull_area.Side	1208.94
2021-07-05 06:53:00	2025-03-17 06:53:00	2021-07-05	20	Biotic	TSWV	Faber	Stress	1	11	convex_hull_area.Side	1213.86
2021-06-21 10:58:00	2025-03-17 10:58:00	2021-06-21	6	Biotic	TSWV	Faber	Stress	1	12	convex_hull_area.Side	873.563
2021-06-25 14:28:00	2025-03-17 14:28:00	2021-06-25	10	Biotic	TSWV	Faber	Stress	1	12	convex_hull_area.Side	884.243
2021-07-01 11:01:00	2025-03-17 11:01:00	2021-07-01	16	Biotic	TSWV	Faber	Stress	1	12	convex_hull_area.Side	912.156
2021-07-05 06:56:00	2025-03-17 06:56:00	2021-07-05	20	Biotic	TSWV	Faber	Stress	1	12	convex_hull_area.Side	1081.8
2021-06-21 10:00:00	2025-03-17 10:00:00	2021-06-21	6	Biotic	TSWV	Impact	Control	1	1	convex_hull_area.Side	1150.96
2021-06-25 13:56:00	2025-03-17 13:56:00	2021-06-25	10	Biotic	TSWV	Impact	Control	1	1	convex_hull_area.Side	1575.46
2021-07-01 10:35:00	2025-03-17 10:35:00	2021-07-01	16	Biotic	TSWV	Impact	Control	1	1	convex_hull_area.Side	2492.07
2021-07-05 07:27:00	2025-03-17 07:27:00	2021-07-05	20	Biotic	TSWV	Impact	Control	1	1	convex_hull_area.Side	3266.07
2021-06-21 09:58:00	2025-03-17 09:58:00	2021-06-21	6	Biotic	TSWV	Impact	Control	1	2	convex_hull_area.Side	1161.52
2021-06-25 13:55:00	2025-03-17 13:55:00	2021-06-25	10	Biotic	TSWV	Impact	Control	1	2	convex_hull_area.Side	1762.03
2021-07-01 10:34:00	2025-03-17 10:34:00	2021-07-01	16	Biotic	TSWV	Impact	Control	1	2	convex_hull_area.Side	2621.7
2021-07-05 07:23:00	2025-03-17 07:23:00	2021-07-05	20	Biotic	TSWV	Impact	Control	1	2	convex_hull_area.Side	3273.18
2021-06-21 10:00:00	2025-03-17 10:00:00	2021-06-21	6	Biotic	TSWV	Impact	Control	1	3	convex_hull_area.Side	808.556
2021-06-25 13:37:00	2025-03-17 13:37:00	2021-06-25	10	Biotic	TSWV	Impact	Control	1	3	convex_hull_area.Side	1346.84
2021-07-01 10:38:00	2025-03-17 10:38:00	2021-07-01	16	Biotic	TSWV	Impact	Control	1	3	convex_hull_area.Side	2286.28
2021-07-05 07:23:00	2025-03-17 07:23:00	2021-07-05	20	Biotic	TSWV	Impact	Control	1	3	convex_hull_area.Side	3164.38
2021-06-21 09:57:00	2025-03-17 09:57:00	2021-06-21	6	Biotic	TSWV	Impact	Control	1	4	convex_hull_area.Side	695.746
2021-06-25 13:54:00	2025-03-17 13:54:00	2021-06-25	10	Biotic	TSWV	Impact	Control	1	4	convex_hull_area.Side	1224.97
2021-07-01 10:35:00	2025-03-17 10:35:00	2021-07-01	16	Biotic	TSWV	Impact	Control	1	4	convex_hull_area.Side	1884.55
2021-07-05 07:26:00	2025-03-17 07:26:00	2021-07-05	20	Biotic	TSWV	Impact	Control	1	4	convex_hull_area.Side	2235.44
2021-06-21 09:59:00	2025-03-17 09:59:00	2021-06-21	6	Biotic	TSWV	Impact	Control	1	5	convex_hull_area.Side	828.781
2021-06-25 13:39:00	2025-03-17 13:39:00	2021-06-25	10	Biotic	TSWV	Impact	Control	1	5	convex_hull_area.Side	1187.1
2021-07-01 10:36:00	2025-03-17 10:36:00	2021-07-01	16	Biotic	TSWV	Impact	Control	1	5	convex_hull_area.Side	2136.41
2021-07-05 07:25:00	2025-03-17 07:25:00	2021-07-05	20	Biotic	TSWV	Impact	Control	1	5	convex_hull_area.Side	3210.73
2021-06-21 09:58:00	2025-03-17 09:58:00	2021-06-21	6	Biotic	TSWV	Impact	Control	1	6	convex_hull_area.Side	984.813
2021-06-25 13:36:00	2025-03-17 13:36:00	2021-06-25	10	Biotic	TSWV	Impact	Control	1	6	convex_hull_area.Side	1240.82
2021-07-01 10:37:00	2025-03-17 10:37:00	2021-07-01	16	Biotic	TSWV	Impact	Control	1	6	convex_hull_area.Side	2201.81
2021-07-05 07:25:00	2025-03-17 07:25:00	2021-07-05	20	Biotic	TSWV	Impact	Control	1	6	convex_hull_area.Side	3017.79
2021-06-21 11:04:00	2025-03-17 11:04:00	2021-06-21	6	Biotic	TSWV	Impact	Stress	1	1	convex_hull_area.Side	934.413
2021-06-25 14:07:00	2025-03-17 14:07:00	2021-06-25	10	Biotic	TSWV	Impact	Stress	1	1	convex_hull_area.Side	1112.86
2021-07-01 11:23:00	2025-03-17 11:23:00	2021-07-01	16	Biotic	TSWV	Impact	Stress	1	1	convex_hull_area.Side	1159.43
2021-07-05 06:42:00	2025-03-17 06:42:00	2021-07-05	20	Biotic	TSWV	Impact	Stress	1	1	convex_hull_area.Side	1228.19
2021-06-21 11:06:00	2025-03-17 11:06:00	2021-06-21	6	Biotic	TSWV	Impact	Stress	1	2	convex_hull_area.Side	1230.97
2021-06-25 14:05:00	2025-03-17 14:05:00	2021-06-25	10	Biotic	TSWV	Impact	Stress	1	2	convex_hull_area.Side	1390.51
2021-07-01 11:16:00	2025-03-17 11:16:00	2021-07-01	16	Biotic	TSWV	Impact	Stress	1	2	convex_hull_area.Side	1450.66
2021-07-05 06:43:00	2025-03-17 06:43:00	2021-07-05	20	Biotic	TSWV	Impact	Stress	1	2	convex_hull_area.Side	1543.83
2021-06-21 11:05:00	2025-03-17 11:05:00	2021-06-21	6	Biotic	TSWV	Impact	Stress	1	3	convex_hull_area.Side	980.876
2021-06-25 14:04:00	2025-03-17 14:04:00	2021-06-25	10	Biotic	TSWV	Impact	Stress	1	3	convex_hull_area.Side	1001.74
2021-07-01 11:22:00	2025-03-17 11:22:00	2021-07-01	16	Biotic	TSWV	Impact	Stress	1	3	convex_hull_area.Side	997.104
2021-07-05 06:46:00	2025-03-17 06:46:00	2021-07-05	20	Biotic	TSWV	Impact	Stress	1	3	convex_hull_area.Side	1031.01
2021-06-21 11:06:00	2025-03-17 11:06:00	2021-06-21	6	Biotic	TSWV	Impact	Stress	1	4	convex_hull_area.Side	1260.71
2021-06-25 13:59:00	2025-03-17 13:59:00	2021-06-25	10	Biotic	TSWV	Impact	Stress	1	4	convex_hull_area.Side	1521.08
2021-07-01 11:17:00	2025-03-17 11:17:00	2021-07-01	16	Biotic	TSWV	Impact	Stress	1	4	convex_hull_area.Side	1623.49
2021-07-05 06:40:00	2025-03-17 06:40:00	2021-07-05	20	Biotic	TSWV	Impact	Stress	1	4	convex_hull_area.Side	1640.59
2021-06-21 11:08:00	2025-03-17 11:08:00	2021-06-21	6	Biotic	TSWV	Impact	Stress	1	5	convex_hull_area.Side	899.862
2021-06-25 14:03:00	2025-03-17 14:03:00	2021-06-25	10	Biotic	TSWV	Impact	Stress	1	5	convex_hull_area.Side	1066.71
2021-07-01 11:23:00	2025-03-17 11:23:00	2021-07-01	16	Biotic	TSWV	Impact	Stress	1	5	convex_hull_area.Side	1015.33
2021-07-05 06:52:00	2025-03-17 06:52:00	2021-07-05	20	Biotic	TSWV	Impact	Stress	1	5	convex_hull_area.Side	1112.05
2021-06-21 11:04:00	2025-03-17 11:04:00	2021-06-21	6	Biotic	TSWV	Impact	Stress	1	6	convex_hull_area.Side	927.515
2021-06-25 14:06:00	2025-03-17 14:06:00	2021-06-25	10	Biotic	TSWV	Impact	Stress	1	6	convex_hull_area.Side	1011.53
2021-07-01 11:21:00	2025-03-17 11:21:00	2021-07-01	16	Biotic	TSWV	Impact	Stress	1	6	convex_hull_area.Side	1067.05
2021-07-05 06:40:00	2025-03-17 06:40:00	2021-07-05	20	Biotic	TSWV	Impact	Stress	1	6	convex_hull_area.Side	1151.87
2021-06-21 11:09:00	2025-03-17 11:09:00	2021-06-21	6	Biotic	TSWV	Impact	Stress	1	7	convex_hull_area.Side	873.294
2021-06-25 14:01:00	2025-03-17 14:01:00	2021-06-25	10	Biotic	TSWV	Impact	Stress	1	7	convex_hull_area.Side	947.104
2021-07-01 11:20:00	2025-03-17 11:20:00	2021-07-01	16	Biotic	TSWV	Impact	Stress	1	7	convex_hull_area.Side	802.116
2021-07-05 06:42:00	2025-03-17 06:42:00	2021-07-05	20	Biotic	TSWV	Impact	Stress	1	7	convex_hull_area.Side	900.416
2021-06-21 11:09:00	2025-03-17 11:09:00	2021-06-21	6	Biotic	TSWV	Impact	Stress	1	8	convex_hull_area.Side	1052.88
2021-06-25 13:58:00	2025-03-17 13:58:00	2021-06-25	10	Biotic	TSWV	Impact	Stress	1	8	convex_hull_area.Side	1218.37
2021-07-01 11:25:00	2025-03-17 11:25:00	2021-07-01	16	Biotic	TSWV	Impact	Stress	1	8	convex_hull_area.Side	1273.98
2021-07-05 06:45:00	2025-03-17 06:45:00	2021-07-05	20	Biotic	TSWV	Impact	Stress	1	8	convex_hull_area.Side	1431.26
2021-06-21 11:10:00	2025-03-17 11:10:00	2021-06-21	6	Biotic	TSWV	Impact	Stress	1	9	convex_hull_area.Side	1275.86
2021-06-25 13:57:00	2025-03-17 13:57:00	2021-06-25	10	Biotic	TSWV	Impact	Stress	1	9	convex_hull_area.Side	1320.51
2021-07-01 11:19:00	2025-03-17 11:19:00	2021-07-01	16	Biotic	TSWV	Impact	Stress	1	9	convex_hull_area.Side	1370.4
2021-07-05 06:47:00	2025-03-17 06:47:00	2021-07-05	20	Biotic	TSWV	Impact	Stress	1	9	convex_hull_area.Side	1347.78
2021-06-21 11:11:00	2025-03-17 11:11:00	2021-06-21	6	Biotic	TSWV	Impact	Stress	1	10	convex_hull_area.Side	1030.33
2021-06-25 14:00:00	2025-03-17 14:00:00	2021-06-25	10	Biotic	TSWV	Impact	Stress	1	10	convex_hull_area.Side	1248.15
2021-07-01 11:24:00	2025-03-17 11:24:00	2021-07-01	16	Biotic	TSWV	Impact	Stress	1	10	convex_hull_area.Side	1206.86
2021-07-05 06:49:00	2025-03-17 06:49:00	2021-07-05	20	Biotic	TSWV	Impact	Stress	1	10	convex_hull_area.Side	1276.39
2021-06-21 11:12:00	2025-03-17 11:12:00	2021-06-21	6	Biotic	TSWV	Impact	Stress	1	11	convex_hull_area.Side	1140.6
2021-06-25 14:00:00	2025-03-17 14:00:00	2021-06-25	10	Biotic	TSWV	Impact	Stress	1	11	convex_hull_area.Side	1215.81
2021-07-01 11:21:00	2025-03-17 11:21:00	2021-07-01	16	Biotic	TSWV	Impact	Stress	1	11	convex_hull_area.Side	1211.84
2021-07-05 06:50:00	2025-03-17 06:50:00	2021-07-05	20	Biotic	TSWV	Impact	Stress	1	11	convex_hull_area.Side	1305.53
2021-06-21 11:07:00	2025-03-17 11:07:00	2021-06-21	6	Biotic	TSWV	Impact	Stress	1	12	convex_hull_area.Side	1184.23
2021-06-25 13:58:00	2025-03-17 13:58:00	2021-06-25	10	Biotic	TSWV	Impact	Stress	1	12	convex_hull_area.Side	1457.58
2021-07-01 11:17:00	2025-03-17 11:17:00	2021-07-01	16	Biotic	TSWV	Impact	Stress	1	12	convex_hull_area.Side	1462.89
2021-07-05 06:41:00	2025-03-17 06:41:00	2021-07-05	20	Biotic	TSWV	Impact	Stress	1	12	convex_hull_area.Side	1503.33
2021-06-21 10:16:00	2025-03-17 10:16:00	2021-06-21	6	Biotic	TSWV	Dobler	Control	1	1	convex_hull_area.Side	1553.74
2021-06-25 13:28:00	2025-03-17 13:28:00	2021-06-25	10	Biotic	TSWV	Dobler	Control	1	1	convex_hull_area.Side	2349.69
2021-07-01 10:30:00	2025-03-17 10:30:00	2021-07-01	16	Biotic	TSWV	Dobler	Control	1	1	convex_hull_area.Side	2995.59
2021-07-05 07:33:00	2025-03-17 07:33:00	2021-07-05	20	Biotic	TSWV	Dobler	Control	1	1	convex_hull_area.Side	3582.91
2021-06-21 10:20:00	2025-03-17 10:20:00	2021-06-21	6	Biotic	TSWV	Dobler	Control	1	2	convex_hull_area.Side	1103
2021-06-25 13:30:00	2025-03-17 13:30:00	2021-06-25	10	Biotic	TSWV	Dobler	Control	1	2	convex_hull_area.Side	1689.71
2021-07-01 10:32:00	2025-03-17 10:32:00	2021-07-01	16	Biotic	TSWV	Dobler	Control	1	2	convex_hull_area.Side	2764.36
2021-07-05 07:34:00	2025-03-17 07:34:00	2021-07-05	20	Biotic	TSWV	Dobler	Control	1	2	convex_hull_area.Side	3555.98
2021-06-21 10:18:00	2025-03-17 10:18:00	2021-06-21	6	Biotic	TSWV	Dobler	Control	1	3	convex_hull_area.Side	1424.43
2021-06-25 13:31:00	2025-03-17 13:31:00	2021-06-25	10	Biotic	TSWV	Dobler	Control	1	3	convex_hull_area.Side	2183.89
2021-07-01 10:33:00	2025-03-17 10:33:00	2021-07-01	16	Biotic	TSWV	Dobler	Control	1	3	convex_hull_area.Side	2751.15
2021-07-05 07:35:00	2025-03-17 07:35:00	2021-07-05	20	Biotic	TSWV	Dobler	Control	1	3	convex_hull_area.Side	3438.49
2021-06-21 10:19:00	2025-03-17 10:19:00	2021-06-21	6	Biotic	TSWV	Dobler	Control	1	4	convex_hull_area.Side	1746.12
2021-06-25 13:32:00	2025-03-17 13:32:00	2021-06-25	10	Biotic	TSWV	Dobler	Control	1	4	convex_hull_area.Side	1214.51
2021-06-21 10:16:00	2025-03-17 10:16:00	2021-06-21	6	Biotic	TSWV	Dobler	Control	1	5	convex_hull_area.Side	1316.37
2021-06-25 13:29:00	2025-03-17 13:29:00	2021-06-25	10	Biotic	TSWV	Dobler	Control	1	5	convex_hull_area.Side	2125.76
2021-07-01 10:32:00	2025-03-17 10:32:00	2021-07-01	16	Biotic	TSWV	Dobler	Control	1	5	convex_hull_area.Side	2901.99
2021-07-05 07:24:00	2025-03-17 07:24:00	2021-07-05	20	Biotic	TSWV	Dobler	Control	1	5	convex_hull_area.Side	3535.76
2021-06-21 10:17:00	2025-03-17 10:17:00	2021-06-21	6	Biotic	TSWV	Dobler	Control	1	6	convex_hull_area.Side	1274.29
2021-06-25 13:32:00	2025-03-17 13:32:00	2021-06-25	10	Biotic	TSWV	Dobler	Control	1	6	convex_hull_area.Side	1927.58
2021-07-01 10:31:00	2025-03-17 10:31:00	2021-07-01	16	Biotic	TSWV	Dobler	Control	1	6	convex_hull_area.Side	2857.51
2021-07-05 07:36:00	2025-03-17 07:36:00	2021-07-05	20	Biotic	TSWV	Dobler	Control	1	6	convex_hull_area.Side	3399.73
2021-06-21 11:19:00	2025-03-17 11:19:00	2021-06-21	6	Biotic	TSWV	Dobler	Stress	1	1	convex_hull_area.Side	1556.42
2021-06-25 14:09:00	2025-03-17 14:09:00	2021-06-25	10	Biotic	TSWV	Dobler	Stress	1	1	convex_hull_area.Side	1922.7
2021-07-01 12:25:00	2025-03-17 12:25:00	2021-07-01	16	Biotic	TSWV	Dobler	Stress	1	1	convex_hull_area.Side	1407.25
2021-07-05 07:11:00	2025-03-17 07:11:00	2021-07-05	20	Biotic	TSWV	Dobler	Stress	1	1	convex_hull_area.Side	1376.77
2021-06-21 11:17:00	2025-03-17 11:17:00	2021-06-21	6	Biotic	TSWV	Dobler	Stress	1	2	convex_hull_area.Side	1489.01
2021-06-21 11:20:00	2025-03-17 11:20:00	2021-06-21	6	Biotic	TSWV	Dobler	Stress	1	3	convex_hull_area.Side	1233.82
2021-06-25 14:18:00	2025-03-17 14:18:00	2021-06-25	10	Biotic	TSWV	Dobler	Stress	1	3	convex_hull_area.Side	1869.77
2021-07-01 12:11:00	2025-03-17 12:11:00	2021-07-01	16	Biotic	TSWV	Dobler	Stress	1	3	convex_hull_area.Side	2641.4
2021-07-05 07:14:00	2025-03-17 07:14:00	2021-07-05	20	Biotic	TSWV	Dobler	Stress	1	3	convex_hull_area.Side	2980.07
2021-06-21 11:25:00	2025-03-17 11:25:00	2021-06-21	6	Biotic	TSWV	Dobler	Stress	1	4	convex_hull_area.Side	1346.79
2021-06-25 14:08:00	2025-03-17 14:08:00	2021-06-25	10	Biotic	TSWV	Dobler	Stress	1	4	convex_hull_area.Side	2195.85
2021-07-01 12:20:00	2025-03-17 12:20:00	2021-07-01	16	Biotic	TSWV	Dobler	Stress	1	4	convex_hull_area.Side	2201.87
2021-07-05 07:10:00	2025-03-17 07:10:00	2021-07-05	20	Biotic	TSWV	Dobler	Stress	1	4	convex_hull_area.Side	2532.74
2021-06-21 11:15:00	2025-03-17 11:15:00	2021-06-21	6	Biotic	TSWV	Dobler	Stress	1	5	convex_hull_area.Side	1385.56
2021-06-25 14:08:00	2025-03-17 14:08:00	2021-06-25	10	Biotic	TSWV	Dobler	Stress	1	5	convex_hull_area.Side	1951.57
2021-07-01 12:22:00	2025-03-17 12:22:00	2021-07-01	16	Biotic	TSWV	Dobler	Stress	1	5	convex_hull_area.Side	2641.39
2021-07-05 07:16:00	2025-03-17 07:16:00	2021-07-05	20	Biotic	TSWV	Dobler	Stress	1	5	convex_hull_area.Side	3502.37
2021-06-21 11:22:00	2025-03-17 11:22:00	2021-06-21	6	Biotic	TSWV	Dobler	Stress	1	6	convex_hull_area.Side	1448.98
2021-06-25 14:10:00	2025-03-17 14:10:00	2021-06-25	10	Biotic	TSWV	Dobler	Stress	1	6	convex_hull_area.Side	2128.81
2021-07-01 12:23:00	2025-03-17 12:23:00	2021-07-01	16	Biotic	TSWV	Dobler	Stress	1	6	convex_hull_area.Side	2295.54
2021-07-05 07:15:00	2025-03-17 07:15:00	2021-07-05	20	Biotic	TSWV	Dobler	Stress	1	6	convex_hull_area.Side	2394.94
2021-06-21 11:21:00	2025-03-17 11:21:00	2021-06-21	6	Biotic	TSWV	Dobler	Stress	1	7	convex_hull_area.Side	1732.76
2021-06-25 14:11:00	2025-03-17 14:11:00	2021-06-25	10	Biotic	TSWV	Dobler	Stress	1	7	convex_hull_area.Side	2221.41
2021-07-01 12:13:00	2025-03-17 12:13:00	2021-07-01	16	Biotic	TSWV	Dobler	Stress	1	7	convex_hull_area.Side	3026.69
2021-07-05 07:14:00	2025-03-17 07:14:00	2021-07-05	20	Biotic	TSWV	Dobler	Stress	1	7	convex_hull_area.Side	3509.21
2021-06-21 11:14:00	2025-03-17 11:14:00	2021-06-21	6	Biotic	TSWV	Dobler	Stress	1	8	convex_hull_area.Side	1785.68
2021-06-25 14:12:00	2025-03-17 14:12:00	2021-06-25	10	Biotic	TSWV	Dobler	Stress	1	8	convex_hull_area.Side	2378.55
2021-07-01 12:24:00	2025-03-17 12:24:00	2021-07-01	16	Biotic	TSWV	Dobler	Stress	1	8	convex_hull_area.Side	3090.88
2021-07-05 07:17:00	2025-03-17 07:17:00	2021-07-05	20	Biotic	TSWV	Dobler	Stress	1	8	convex_hull_area.Side	3789.45
2021-06-21 11:22:00	2025-03-17 11:22:00	2021-06-21	6	Biotic	TSWV	Dobler	Stress	1	9	convex_hull_area.Side	1439.32
2021-06-25 14:13:00	2025-03-17 14:13:00	2021-06-25	10	Biotic	TSWV	Dobler	Stress	1	9	convex_hull_area.Side	2044.68
2021-07-01 12:10:00	2025-03-17 12:10:00	2021-07-01	16	Biotic	TSWV	Dobler	Stress	1	9	convex_hull_area.Side	2046.52
2021-07-05 07:12:00	2025-03-17 07:12:00	2021-07-05	20	Biotic	TSWV	Dobler	Stress	1	9	convex_hull_area.Side	2121.58
2021-06-21 11:16:00	2025-03-17 11:16:00	2021-06-21	6	Biotic	TSWV	Dobler	Stress	1	10	convex_hull_area.Side	1430.13
2021-06-25 14:14:00	2025-03-17 14:14:00	2021-06-25	10	Biotic	TSWV	Dobler	Stress	1	10	convex_hull_area.Side	2026.37
2021-07-01 12:12:00	2025-03-17 12:12:00	2021-07-01	16	Biotic	TSWV	Dobler	Stress	1	10	convex_hull_area.Side	2373.5
2021-07-05 07:13:00	2025-03-17 07:13:00	2021-07-05	20	Biotic	TSWV	Dobler	Stress	1	10	convex_hull_area.Side	2666.39
2021-06-21 11:24:00	2025-03-17 11:24:00	2021-06-21	6	Biotic	TSWV	Dobler	Stress	1	11	convex_hull_area.Side	1572.73
2021-06-25 14:15:00	2025-03-17 14:15:00	2021-06-25	10	Biotic	TSWV	Dobler	Stress	1	11	convex_hull_area.Side	2376.85
2021-07-01 12:23:00	2025-03-17 12:23:00	2021-07-01	16	Biotic	TSWV	Dobler	Stress	1	11	convex_hull_area.Side	3248.2
2021-07-05 07:16:00	2025-03-17 07:16:00	2021-07-05	20	Biotic	TSWV	Dobler	Stress	1	11	convex_hull_area.Side	3899.69
2021-06-21 11:14:00	2025-03-17 11:14:00	2021-06-21	6	Biotic	TSWV	Dobler	Stress	1	12	convex_hull_area.Side	1565.29
2021-06-25 14:13:00	2025-03-17 14:13:00	2021-06-25	10	Biotic	TSWV	Dobler	Stress	1	12	convex_hull_area.Side	2125.95
2021-07-01 12:21:00	2025-03-17 12:21:00	2021-07-01	16	Biotic	TSWV	Dobler	Stress	1	12	convex_hull_area.Side	1377.07
2021-07-05 07:11:00	2025-03-17 07:11:00	2021-07-05	20	Biotic	TSWV	Dobler	Stress	1	12	convex_hull_area.Side	1352.39
2021-06-21 10:29:00	2025-03-17 10:29:00	2021-06-21	6	Biotic	TSWV	UC82	Control	1	1	convex_hull_area.Top	1368.35
2021-06-25 13:35:00	2025-03-17 13:35:00	2021-06-25	10	Biotic	TSWV	UC82	Control	1	1	convex_hull_area.Top	2105.95
2021-07-01 10:28:00	2025-03-17 10:28:00	2021-07-01	16	Biotic	TSWV	UC82	Control	1	1	convex_hull_area.Top	2903.87
2021-07-05 07:33:00	2025-03-17 07:33:00	2021-07-05	20	Biotic	TSWV	UC82	Control	1	1	convex_hull_area.Top	3069.76
2021-06-21 10:29:00	2025-03-17 10:29:00	2021-06-21	6	Biotic	TSWV	UC82	Control	1	2	convex_hull_area.Top	1225.46
2021-06-25 13:51:00	2025-03-17 13:51:00	2021-06-25	10	Biotic	TSWV	UC82	Control	1	2	convex_hull_area.Top	2157.78
2021-07-01 10:25:00	2025-03-17 10:25:00	2021-07-01	16	Biotic	TSWV	UC82	Control	1	2	convex_hull_area.Top	2529.43
2021-07-05 07:32:00	2025-03-17 07:32:00	2021-07-05	20	Biotic	TSWV	UC82	Control	1	2	convex_hull_area.Top	2995.34
2021-06-21 10:26:00	2025-03-17 10:26:00	2021-06-21	6	Biotic	TSWV	UC82	Control	1	3	convex_hull_area.Top	983.587
2021-06-25 13:40:00	2025-03-17 13:40:00	2021-06-25	10	Biotic	TSWV	UC82	Control	1	3	convex_hull_area.Top	1587.34
2021-07-01 10:25:00	2025-03-17 10:25:00	2021-07-01	16	Biotic	TSWV	UC82	Control	1	3	convex_hull_area.Top	1933.88
2021-07-05 06:59:00	2025-03-17 06:59:00	2021-07-05	20	Biotic	TSWV	UC82	Control	1	3	convex_hull_area.Top	2418.09
2021-06-21 10:26:00	2025-03-17 10:26:00	2021-06-21	6	Biotic	TSWV	UC82	Control	1	4	convex_hull_area.Top	1030.02
2021-06-25 13:42:00	2025-03-17 13:42:00	2021-06-25	10	Biotic	TSWV	UC82	Control	1	4	convex_hull_area.Top	1616.34
2021-07-01 10:30:00	2025-03-17 10:30:00	2021-07-01	16	Biotic	TSWV	UC82	Control	1	4	convex_hull_area.Top	2142.78
2021-07-05 06:59:00	2025-03-17 06:59:00	2021-07-05	20	Biotic	TSWV	UC82	Control	1	4	convex_hull_area.Top	2628.53
2021-06-21 10:30:00	2025-03-17 10:30:00	2021-06-21	6	Biotic	TSWV	UC82	Control	1	5	convex_hull_area.Top	1388.55
2021-06-25 13:42:00	2025-03-17 13:42:00	2021-06-25	10	Biotic	TSWV	UC82	Control	1	5	convex_hull_area.Top	1869.73
2021-07-01 10:28:00	2025-03-17 10:28:00	2021-07-01	16	Biotic	TSWV	UC82	Control	1	5	convex_hull_area.Top	1904.42
2021-07-05 06:56:00	2025-03-17 06:56:00	2021-07-05	20	Biotic	TSWV	UC82	Control	1	5	convex_hull_area.Top	2183.45
2021-06-21 10:25:00	2025-03-17 10:25:00	2021-06-21	6	Biotic	TSWV	UC82	Control	1	6	convex_hull_area.Top	824.709
2021-06-25 13:38:00	2025-03-17 13:38:00	2021-06-25	10	Biotic	TSWV	UC82	Control	1	6	convex_hull_area.Top	1461.86
2021-07-01 10:29:00	2025-03-17 10:29:00	2021-07-01	16	Biotic	TSWV	UC82	Control	1	6	convex_hull_area.Top	1783.63
2021-07-05 07:00:00	2025-03-17 07:00:00	2021-07-05	20	Biotic	TSWV	UC82	Control	1	6	convex_hull_area.Top	2455.94
2021-06-21 11:28:00	2025-03-17 11:28:00	2021-06-21	6	Biotic	TSWV	UC82	Stress	1	1	convex_hull_area.Top	1170.68
2021-06-25 14:22:00	2025-03-17 14:22:00	2021-06-25	10	Biotic	TSWV	UC82	Stress	1	1	convex_hull_area.Top	1433.75
2021-07-01 10:47:00	2025-03-17 10:47:00	2021-07-01	16	Biotic	TSWV	UC82	Stress	1	1	convex_hull_area.Top	1618.48
2021-07-05 06:36:00	2025-03-17 06:36:00	2021-07-05	20	Biotic	TSWV	UC82	Stress	1	1	convex_hull_area.Top	1493.94
2021-06-21 11:34:00	2025-03-17 11:34:00	2021-06-21	6	Biotic	TSWV	UC82	Stress	1	2	convex_hull_area.Top	1305.36
2021-06-25 14:24:00	2025-03-17 14:24:00	2021-06-25	10	Biotic	TSWV	UC82	Stress	1	2	convex_hull_area.Top	1622.62
2021-07-01 10:52:00	2025-03-17 10:52:00	2021-07-01	16	Biotic	TSWV	UC82	Stress	1	2	convex_hull_area.Top	1822.14
2021-07-05 06:38:00	2025-03-17 06:38:00	2021-07-05	20	Biotic	TSWV	UC82	Stress	1	2	convex_hull_area.Top	1546.55
2021-06-21 11:37:00	2025-03-17 11:37:00	2021-06-21	6	Biotic	TSWV	UC82	Stress	1	3	convex_hull_area.Top	733.764
2021-06-25 14:05:00	2025-03-17 14:05:00	2021-06-25	10	Biotic	TSWV	UC82	Stress	1	3	convex_hull_area.Top	971.529
2021-07-01 10:48:00	2025-03-17 10:48:00	2021-07-01	16	Biotic	TSWV	UC82	Stress	1	3	convex_hull_area.Top	1002.69
2021-07-05 06:35:00	2025-03-17 06:35:00	2021-07-05	20	Biotic	TSWV	UC82	Stress	1	3	convex_hull_area.Top	975.605
2021-06-21 11:31:00	2025-03-17 11:31:00	2021-06-21	6	Biotic	TSWV	UC82	Stress	1	4	convex_hull_area.Top	1932.98
2021-06-25 14:27:00	2025-03-17 14:27:00	2021-06-25	10	Biotic	TSWV	UC82	Stress	1	4	convex_hull_area.Top	2304.65
2021-07-01 10:49:00	2025-03-17 10:49:00	2021-07-01	16	Biotic	TSWV	UC82	Stress	1	4	convex_hull_area.Top	2721.45
2021-07-05 06:31:00	2025-03-17 06:31:00	2021-07-05	20	Biotic	TSWV	UC82	Stress	1	4	convex_hull_area.Top	2317.09
2021-06-21 11:32:00	2025-03-17 11:32:00	2021-06-21	6	Biotic	TSWV	UC82	Stress	1	5	convex_hull_area.Top	1281.52
2021-06-25 14:23:00	2025-03-17 14:23:00	2021-06-25	10	Biotic	TSWV	UC82	Stress	1	5	convex_hull_area.Top	1987.84
2021-07-01 10:51:00	2025-03-17 10:51:00	2021-07-01	16	Biotic	TSWV	UC82	Stress	1	5	convex_hull_area.Top	2118.68
2021-07-05 06:32:00	2025-03-17 06:32:00	2021-07-05	20	Biotic	TSWV	UC82	Stress	1	5	convex_hull_area.Top	2125.52
2021-06-21 11:27:00	2025-03-17 11:27:00	2021-06-21	6	Biotic	TSWV	UC82	Stress	1	6	convex_hull_area.Top	863.936
2021-06-25 14:17:00	2025-03-17 14:17:00	2021-06-25	10	Biotic	TSWV	UC82	Stress	1	6	convex_hull_area.Top	1363.09
2021-07-01 10:54:00	2025-03-17 10:54:00	2021-07-01	16	Biotic	TSWV	UC82	Stress	1	6	convex_hull_area.Top	1182.21
2021-07-05 06:37:00	2025-03-17 06:37:00	2021-07-05	20	Biotic	TSWV	UC82	Stress	1	6	convex_hull_area.Top	1046.53
2021-06-21 11:35:00	2025-03-17 11:35:00	2021-06-21	6	Biotic	TSWV	UC82	Stress	1	7	convex_hull_area.Top	1162.81
2021-06-25 14:20:00	2025-03-17 14:20:00	2021-06-25	10	Biotic	TSWV	UC82	Stress	1	7	convex_hull_area.Top	1684.08
2021-07-01 10:52:00	2025-03-17 10:52:00	2021-07-01	16	Biotic	TSWV	UC82	Stress	1	7	convex_hull_area.Top	1746.85
2021-07-05 06:30:00	2025-03-17 06:30:00	2021-07-05	20	Biotic	TSWV	UC82	Stress	1	7	convex_hull_area.Top	1496.23
2021-06-21 11:35:00	2025-03-17 11:35:00	2021-06-21	6	Biotic	TSWV	UC82	Stress	1	8	convex_hull_area.Top	992.953
2021-06-25 14:22:00	2025-03-17 14:22:00	2021-06-25	10	Biotic	TSWV	UC82	Stress	1	8	convex_hull_area.Top	1299.64
2021-07-01 10:50:00	2025-03-17 10:50:00	2021-07-01	16	Biotic	TSWV	UC82	Stress	1	8	convex_hull_area.Top	1535.15
2021-07-05 06:33:00	2025-03-17 06:33:00	2021-07-05	20	Biotic	TSWV	UC82	Stress	1	8	convex_hull_area.Top	1278.65
2021-06-21 11:27:00	2025-03-17 11:27:00	2021-06-21	6	Biotic	TSWV	UC82	Stress	1	9	convex_hull_area.Top	1313.24
2021-06-25 14:17:00	2025-03-17 14:17:00	2021-06-25	10	Biotic	TSWV	UC82	Stress	1	9	convex_hull_area.Top	1706.52
2021-07-01 10:47:00	2025-03-17 10:47:00	2021-07-01	16	Biotic	TSWV	UC82	Stress	1	9	convex_hull_area.Top	1540.81
2021-07-05 06:37:00	2025-03-17 06:37:00	2021-07-05	20	Biotic	TSWV	UC82	Stress	1	9	convex_hull_area.Top	1550.53
2021-06-21 11:26:00	2025-03-17 11:26:00	2021-06-21	6	Biotic	TSWV	UC82	Stress	1	10	convex_hull_area.Top	1272.05
2021-06-25 14:20:00	2025-03-17 14:20:00	2021-06-25	10	Biotic	TSWV	UC82	Stress	1	10	convex_hull_area.Top	1697.98
2021-07-01 10:49:00	2025-03-17 10:49:00	2021-07-01	16	Biotic	TSWV	UC82	Stress	1	10	convex_hull_area.Top	1741.36
2021-07-05 06:34:00	2025-03-17 06:34:00	2021-07-05	20	Biotic	TSWV	UC82	Stress	1	10	convex_hull_area.Top	1734.15
2021-06-21 11:33:00	2025-03-17 11:33:00	2021-06-21	6	Biotic	TSWV	UC82	Stress	1	11	convex_hull_area.Top	1279.42
2021-06-25 14:19:00	2025-03-17 14:19:00	2021-06-25	10	Biotic	TSWV	UC82	Stress	1	11	convex_hull_area.Top	1880.66
2021-07-01 10:53:00	2025-03-17 10:53:00	2021-07-01	16	Biotic	TSWV	UC82	Stress	1	11	convex_hull_area.Top	1788.62
2021-07-05 06:34:00	2025-03-17 06:34:00	2021-07-05	20	Biotic	TSWV	UC82	Stress	1	11	convex_hull_area.Top	1679.67
2021-06-21 11:31:00	2025-03-17 11:31:00	2021-06-21	6	Biotic	TSWV	UC82	Stress	1	12	convex_hull_area.Top	983.517
2021-06-25 14:21:00	2025-03-17 14:21:00	2021-06-25	10	Biotic	TSWV	UC82	Stress	1	12	convex_hull_area.Top	1249.85
2021-07-01 10:54:00	2025-03-17 10:54:00	2021-07-01	16	Biotic	TSWV	UC82	Stress	1	12	convex_hull_area.Top	1282.37
2021-07-05 06:39:00	2025-03-17 06:39:00	2021-07-05	20	Biotic	TSWV	UC82	Stress	1	12	convex_hull_area.Top	1385
2021-06-21 10:12:00	2025-03-17 10:12:00	2021-06-21	6	Biotic	TSWV	Faber	Control	1	1	convex_hull_area.Top	1571.06
2021-06-25 13:53:00	2025-03-17 13:53:00	2021-06-25	10	Biotic	TSWV	Faber	Control	1	1	convex_hull_area.Top	2261.89
2021-07-01 10:19:00	2025-03-17 10:19:00	2021-07-01	16	Biotic	TSWV	Faber	Control	1	1	convex_hull_area.Top	3229.55
2021-07-05 07:29:00	2025-03-17 07:29:00	2021-07-05	20	Biotic	TSWV	Faber	Control	1	1	convex_hull_area.Top	4500.14
2021-06-21 10:11:00	2025-03-17 10:11:00	2021-06-21	6	Biotic	TSWV	Faber	Control	1	2	convex_hull_area.Top	1188.46
2021-06-25 13:34:00	2025-03-17 13:34:00	2021-06-25	10	Biotic	TSWV	Faber	Control	1	2	convex_hull_area.Top	2058.88
2021-07-01 10:24:00	2025-03-17 10:24:00	2021-07-01	16	Biotic	TSWV	Faber	Control	1	2	convex_hull_area.Top	2946.45
2021-07-05 07:28:00	2025-03-17 07:28:00	2021-07-05	20	Biotic	TSWV	Faber	Control	1	2	convex_hull_area.Top	3297.3
2021-06-21 10:12:00	2025-03-17 10:12:00	2021-06-21	6	Biotic	TSWV	Faber	Control	1	3	convex_hull_area.Top	1993.6
2021-06-25 13:33:00	2025-03-17 13:33:00	2021-06-25	10	Biotic	TSWV	Faber	Control	1	3	convex_hull_area.Top	2726.83
2021-07-01 10:23:00	2025-03-17 10:23:00	2021-07-01	16	Biotic	TSWV	Faber	Control	1	3	convex_hull_area.Top	3243.44
2021-07-05 07:28:00	2025-03-17 07:28:00	2021-07-05	20	Biotic	TSWV	Faber	Control	1	3	convex_hull_area.Top	4185.28
2021-06-21 10:13:00	2025-03-17 10:13:00	2021-06-21	6	Biotic	TSWV	Faber	Control	1	4	convex_hull_area.Top	1363.47
2021-06-25 13:53:00	2025-03-17 13:53:00	2021-06-25	10	Biotic	TSWV	Faber	Control	1	4	convex_hull_area.Top	2211.4
2021-07-01 10:22:00	2025-03-17 10:22:00	2021-07-01	16	Biotic	TSWV	Faber	Control	1	4	convex_hull_area.Top	2679.32
2021-07-05 07:31:00	2025-03-17 07:31:00	2021-07-05	20	Biotic	TSWV	Faber	Control	1	4	convex_hull_area.Top	3240.55
2021-06-21 10:11:00	2025-03-17 10:11:00	2021-06-21	6	Biotic	TSWV	Faber	Control	1	5	convex_hull_area.Top	1425.32
2021-06-25 13:52:00	2025-03-17 13:52:00	2021-06-25	10	Biotic	TSWV	Faber	Control	1	5	convex_hull_area.Top	2264.43
2021-07-01 10:21:00	2025-03-17 10:21:00	2021-07-01	16	Biotic	TSWV	Faber	Control	1	5	convex_hull_area.Top	3283.76
2021-07-05 07:30:00	2025-03-17 07:30:00	2021-07-05	20	Biotic	TSWV	Faber	Control	1	5	convex_hull_area.Top	3674.6
2021-06-21 10:15:00	2025-03-17 10:15:00	2021-06-21	6	Biotic	TSWV	Faber	Control	1	6	convex_hull_area.Top	1360.11
2021-06-25 13:50:00	2025-03-17 13:50:00	2021-06-25	10	Biotic	TSWV	Faber	Control	1	6	convex_hull_area.Top	2099.14
2021-07-01 10:20:00	2025-03-17 10:20:00	2021-07-01	16	Biotic	TSWV	Faber	Control	1	6	convex_hull_area.Top	2924.56
2021-07-05 07:30:00	2025-03-17 07:30:00	2021-07-05	20	Biotic	TSWV	Faber	Control	1	6	convex_hull_area.Top	3487.22
2021-06-21 10:59:00	2025-03-17 10:59:00	2021-06-21	6	Biotic	TSWV	Faber	Stress	1	1	convex_hull_area.Top	1432.15
2021-06-25 14:32:00	2025-03-17 14:32:00	2021-06-25	10	Biotic	TSWV	Faber	Stress	1	1	convex_hull_area.Top	1952.24
2021-07-01 10:57:00	2025-03-17 10:57:00	2021-07-01	16	Biotic	TSWV	Faber	Stress	1	1	convex_hull_area.Top	2001.92
2021-07-05 06:51:00	2025-03-17 06:51:00	2021-07-05	20	Biotic	TSWV	Faber	Stress	1	1	convex_hull_area.Top	1969.87
2021-06-21 10:56:00	2025-03-17 10:56:00	2021-06-21	6	Biotic	TSWV	Faber	Stress	1	2	convex_hull_area.Top	1016.91
2021-06-25 14:30:00	2025-03-17 14:30:00	2021-06-25	10	Biotic	TSWV	Faber	Stress	1	2	convex_hull_area.Top	1165.89
2021-07-01 11:00:00	2025-03-17 11:00:00	2021-07-01	16	Biotic	TSWV	Faber	Stress	1	2	convex_hull_area.Top	1035.39
2021-07-05 06:53:00	2025-03-17 06:53:00	2021-07-05	20	Biotic	TSWV	Faber	Stress	1	2	convex_hull_area.Top	916.146
2021-06-25 14:29:00	2025-03-17 14:29:00	2021-06-25	10	Biotic	TSWV	Faber	Stress	1	3	convex_hull_area.Top	1209.06
2021-07-01 11:01:00	2025-03-17 11:01:00	2021-07-01	16	Biotic	TSWV	Faber	Stress	1	3	convex_hull_area.Top	978.296
2021-07-05 06:57:00	2025-03-17 06:57:00	2021-07-05	20	Biotic	TSWV	Faber	Stress	1	3	convex_hull_area.Top	1073.98
2021-06-21 10:59:00	2025-03-17 10:59:00	2021-06-21	6	Biotic	TSWV	Faber	Stress	1	4	convex_hull_area.Top	1597.07
2021-06-25 14:26:00	2025-03-17 14:26:00	2021-06-25	10	Biotic	TSWV	Faber	Stress	1	4	convex_hull_area.Top	2114.85
2021-07-01 11:03:00	2025-03-17 11:03:00	2021-07-01	16	Biotic	TSWV	Faber	Stress	1	4	convex_hull_area.Top	2072.4
2021-07-05 06:48:00	2025-03-17 06:48:00	2021-07-05	20	Biotic	TSWV	Faber	Stress	1	4	convex_hull_area.Top	1835.14
2021-06-21 11:00:00	2025-03-17 11:00:00	2021-06-21	6	Biotic	TSWV	Faber	Stress	1	5	convex_hull_area.Top	1723.33
2021-06-25 14:30:00	2025-03-17 14:30:00	2021-06-25	10	Biotic	TSWV	Faber	Stress	1	5	convex_hull_area.Top	2057.12
2021-07-01 11:04:00	2025-03-17 11:04:00	2021-07-01	16	Biotic	TSWV	Faber	Stress	1	5	convex_hull_area.Top	1696.26
2021-07-05 06:51:00	2025-03-17 06:51:00	2021-07-05	20	Biotic	TSWV	Faber	Stress	1	5	convex_hull_area.Top	1674.01
2021-06-21 10:54:00	2025-03-17 10:54:00	2021-06-21	6	Biotic	TSWV	Faber	Stress	1	6	convex_hull_area.Top	1721.38
2021-06-25 14:02:00	2025-03-17 14:02:00	2021-06-25	10	Biotic	TSWV	Faber	Stress	1	6	convex_hull_area.Top	2334.48
2021-07-01 10:58:00	2025-03-17 10:58:00	2021-07-01	16	Biotic	TSWV	Faber	Stress	1	6	convex_hull_area.Top	2019.27
2021-07-05 06:48:00	2025-03-17 06:48:00	2021-07-05	20	Biotic	TSWV	Faber	Stress	1	6	convex_hull_area.Top	2085.1
2021-06-21 11:01:00	2025-03-17 11:01:00	2021-06-21	6	Biotic	TSWV	Faber	Stress	1	7	convex_hull_area.Top	1062.94
2021-06-25 14:25:00	2025-03-17 14:25:00	2021-06-25	10	Biotic	TSWV	Faber	Stress	1	7	convex_hull_area.Top	1331.18
2021-07-01 11:06:00	2025-03-17 11:06:00	2021-07-01	16	Biotic	TSWV	Faber	Stress	1	7	convex_hull_area.Top	1249.35
2021-07-05 06:55:00	2025-03-17 06:55:00	2021-07-05	20	Biotic	TSWV	Faber	Stress	1	7	convex_hull_area.Top	1420.42
2021-06-21 11:03:00	2025-03-17 11:03:00	2021-06-21	6	Biotic	TSWV	Faber	Stress	1	8	convex_hull_area.Top	1857.9
2021-06-25 14:25:00	2025-03-17 14:25:00	2021-06-25	10	Biotic	TSWV	Faber	Stress	1	8	convex_hull_area.Top	2274.4
2021-07-01 11:02:00	2025-03-17 11:02:00	2021-07-01	16	Biotic	TSWV	Faber	Stress	1	8	convex_hull_area.Top	2381.24
2021-07-05 06:58:00	2025-03-17 06:58:00	2021-07-05	20	Biotic	TSWV	Faber	Stress	1	8	convex_hull_area.Top	2437.22
2021-06-21 11:01:00	2025-03-17 11:01:00	2021-06-21	6	Biotic	TSWV	Faber	Stress	1	9	convex_hull_area.Top	1447.15
2021-06-25 14:32:00	2025-03-17 14:32:00	2021-06-25	10	Biotic	TSWV	Faber	Stress	1	9	convex_hull_area.Top	1770.32
2021-07-01 11:05:00	2025-03-17 11:05:00	2021-07-01	16	Biotic	TSWV	Faber	Stress	1	9	convex_hull_area.Top	1530.34
2021-07-05 06:54:00	2025-03-17 06:54:00	2021-07-05	20	Biotic	TSWV	Faber	Stress	1	9	convex_hull_area.Top	1581.41
2021-06-21 10:53:00	2025-03-17 10:53:00	2021-06-21	6	Biotic	TSWV	Faber	Stress	1	10	convex_hull_area.Top	1907
2021-06-25 14:31:00	2025-03-17 14:31:00	2021-06-25	10	Biotic	TSWV	Faber	Stress	1	10	convex_hull_area.Top	2220.6
2021-07-01 11:04:00	2025-03-17 11:04:00	2021-07-01	16	Biotic	TSWV	Faber	Stress	1	10	convex_hull_area.Top	1604.86
2021-07-05 06:45:00	2025-03-17 06:45:00	2021-07-05	20	Biotic	TSWV	Faber	Stress	1	10	convex_hull_area.Top	980.145
2021-06-21 10:53:00	2025-03-17 10:53:00	2021-06-21	6	Biotic	TSWV	Faber	Stress	1	11	convex_hull_area.Top	1654.2
2021-06-25 14:27:00	2025-03-17 14:27:00	2021-06-25	10	Biotic	TSWV	Faber	Stress	1	11	convex_hull_area.Top	1551.18
2021-07-01 10:59:00	2025-03-17 10:59:00	2021-07-01	16	Biotic	TSWV	Faber	Stress	1	11	convex_hull_area.Top	1648.56
2021-07-05 06:53:00	2025-03-17 06:53:00	2021-07-05	20	Biotic	TSWV	Faber	Stress	1	11	convex_hull_area.Top	1637.9
2021-06-21 10:58:00	2025-03-17 10:58:00	2021-06-21	6	Biotic	TSWV	Faber	Stress	1	12	convex_hull_area.Top	1255.24
2021-06-25 14:28:00	2025-03-17 14:28:00	2021-06-25	10	Biotic	TSWV	Faber	Stress	1	12	convex_hull_area.Top	1675.24
2021-07-01 11:01:00	2025-03-17 11:01:00	2021-07-01	16	Biotic	TSWV	Faber	Stress	1	12	convex_hull_area.Top	1487.9
2021-07-05 06:56:00	2025-03-17 06:56:00	2021-07-05	20	Biotic	TSWV	Faber	Stress	1	12	convex_hull_area.Top	1621.21
2021-06-21 10:00:00	2025-03-17 10:00:00	2021-06-21	6	Biotic	TSWV	Impact	Control	1	1	convex_hull_area.Top	1370.83
2021-06-25 13:56:00	2025-03-17 13:56:00	2021-06-25	10	Biotic	TSWV	Impact	Control	1	1	convex_hull_area.Top	2275.48
2021-07-01 10:35:00	2025-03-17 10:35:00	2021-07-01	16	Biotic	TSWV	Impact	Control	1	1	convex_hull_area.Top	2800.94
2021-07-05 07:27:00	2025-03-17 07:27:00	2021-07-05	20	Biotic	TSWV	Impact	Control	1	1	convex_hull_area.Top	3392.54
2021-06-21 09:58:00	2025-03-17 09:58:00	2021-06-21	6	Biotic	TSWV	Impact	Control	1	2	convex_hull_area.Top	1446.21
2021-06-25 13:55:00	2025-03-17 13:55:00	2021-06-25	10	Biotic	TSWV	Impact	Control	1	2	convex_hull_area.Top	2471.08
2021-07-01 10:34:00	2025-03-17 10:34:00	2021-07-01	16	Biotic	TSWV	Impact	Control	1	2	convex_hull_area.Top	3082.3
2021-07-05 07:23:00	2025-03-17 07:23:00	2021-07-05	20	Biotic	TSWV	Impact	Control	1	2	convex_hull_area.Top	2925.05
2021-06-21 10:00:00	2025-03-17 10:00:00	2021-06-21	6	Biotic	TSWV	Impact	Control	1	3	convex_hull_area.Top	1022.58
2021-06-25 13:37:00	2025-03-17 13:37:00	2021-06-25	10	Biotic	TSWV	Impact	Control	1	3	convex_hull_area.Top	2012.05
2021-07-01 10:38:00	2025-03-17 10:38:00	2021-07-01	16	Biotic	TSWV	Impact	Control	1	3	convex_hull_area.Top	2743.31
2021-07-05 07:23:00	2025-03-17 07:23:00	2021-07-05	20	Biotic	TSWV	Impact	Control	1	3	convex_hull_area.Top	3081.98
2021-06-21 09:57:00	2025-03-17 09:57:00	2021-06-21	6	Biotic	TSWV	Impact	Control	1	4	convex_hull_area.Top	1005.88
2021-06-25 13:54:00	2025-03-17 13:54:00	2021-06-25	10	Biotic	TSWV	Impact	Control	1	4	convex_hull_area.Top	1458.21
2021-07-01 10:35:00	2025-03-17 10:35:00	2021-07-01	16	Biotic	TSWV	Impact	Control	1	4	convex_hull_area.Top	1945.47
2021-07-05 07:26:00	2025-03-17 07:26:00	2021-07-05	20	Biotic	TSWV	Impact	Control	1	4	convex_hull_area.Top	2267.49
2021-06-21 09:59:00	2025-03-17 09:59:00	2021-06-21	6	Biotic	TSWV	Impact	Control	1	5	convex_hull_area.Top	1197.16
2021-06-25 13:39:00	2025-03-17 13:39:00	2021-06-25	10	Biotic	TSWV	Impact	Control	1	5	convex_hull_area.Top	1709.45
2021-07-01 10:36:00	2025-03-17 10:36:00	2021-07-01	16	Biotic	TSWV	Impact	Control	1	5	convex_hull_area.Top	2379.76
2021-07-05 07:25:00	2025-03-17 07:25:00	2021-07-05	20	Biotic	TSWV	Impact	Control	1	5	convex_hull_area.Top	3538.93
2021-06-21 09:58:00	2025-03-17 09:58:00	2021-06-21	6	Biotic	TSWV	Impact	Control	1	6	convex_hull_area.Top	1278.24
2021-06-25 13:36:00	2025-03-17 13:36:00	2021-06-25	10	Biotic	TSWV	Impact	Control	1	6	convex_hull_area.Top	1797.03
2021-07-01 10:37:00	2025-03-17 10:37:00	2021-07-01	16	Biotic	TSWV	Impact	Control	1	6	convex_hull_area.Top	2602.43
2021-07-05 07:25:00	2025-03-17 07:25:00	2021-07-05	20	Biotic	TSWV	Impact	Control	1	6	convex_hull_area.Top	2920.38
2021-06-21 11:04:00	2025-03-17 11:04:00	2021-06-21	6	Biotic	TSWV	Impact	Stress	1	1	convex_hull_area.Top	1239.01
2021-06-25 14:07:00	2025-03-17 14:07:00	2021-06-25	10	Biotic	TSWV	Impact	Stress	1	1	convex_hull_area.Top	1466.04
2021-07-01 11:23:00	2025-03-17 11:23:00	2021-07-01	16	Biotic	TSWV	Impact	Stress	1	1	convex_hull_area.Top	1406.81
2021-07-05 06:42:00	2025-03-17 06:42:00	2021-07-05	20	Biotic	TSWV	Impact	Stress	1	1	convex_hull_area.Top	1548.3
2021-06-21 11:06:00	2025-03-17 11:06:00	2021-06-21	6	Biotic	TSWV	Impact	Stress	1	2	convex_hull_area.Top	1743.48
2021-06-25 14:05:00	2025-03-17 14:05:00	2021-06-25	10	Biotic	TSWV	Impact	Stress	1	2	convex_hull_area.Top	1880.37
2021-07-01 11:16:00	2025-03-17 11:16:00	2021-07-01	16	Biotic	TSWV	Impact	Stress	1	2	convex_hull_area.Top	1653.32
2021-07-05 06:43:00	2025-03-17 06:43:00	2021-07-05	20	Biotic	TSWV	Impact	Stress	1	2	convex_hull_area.Top	1701.21
2021-06-21 11:05:00	2025-03-17 11:05:00	2021-06-21	6	Biotic	TSWV	Impact	Stress	1	3	convex_hull_area.Top	1318.02
2021-06-25 14:04:00	2025-03-17 14:04:00	2021-06-25	10	Biotic	TSWV	Impact	Stress	1	3	convex_hull_area.Top	1300.59
2021-07-01 11:22:00	2025-03-17 11:22:00	2021-07-01	16	Biotic	TSWV	Impact	Stress	1	3	convex_hull_area.Top	1144.84
2021-07-05 06:46:00	2025-03-17 06:46:00	2021-07-05	20	Biotic	TSWV	Impact	Stress	1	3	convex_hull_area.Top	1044.97
2021-06-21 11:06:00	2025-03-17 11:06:00	2021-06-21	6	Biotic	TSWV	Impact	Stress	1	4	convex_hull_area.Top	1799.09
2021-06-25 13:59:00	2025-03-17 13:59:00	2021-06-25	10	Biotic	TSWV	Impact	Stress	1	4	convex_hull_area.Top	2083.06
2021-07-01 11:17:00	2025-03-17 11:17:00	2021-07-01	16	Biotic	TSWV	Impact	Stress	1	4	convex_hull_area.Top	2105.61
2021-07-05 06:40:00	2025-03-17 06:40:00	2021-07-05	20	Biotic	TSWV	Impact	Stress	1	4	convex_hull_area.Top	1921.14
2021-06-21 11:08:00	2025-03-17 11:08:00	2021-06-21	6	Biotic	TSWV	Impact	Stress	1	5	convex_hull_area.Top	1165.53
2021-06-25 14:03:00	2025-03-17 14:03:00	2021-06-25	10	Biotic	TSWV	Impact	Stress	1	5	convex_hull_area.Top	1705
2021-07-01 11:23:00	2025-03-17 11:23:00	2021-07-01	16	Biotic	TSWV	Impact	Stress	1	5	convex_hull_area.Top	1504.89
2021-07-05 06:52:00	2025-03-17 06:52:00	2021-07-05	20	Biotic	TSWV	Impact	Stress	1	5	convex_hull_area.Top	1404.14
2021-06-21 11:04:00	2025-03-17 11:04:00	2021-06-21	6	Biotic	TSWV	Impact	Stress	1	6	convex_hull_area.Top	1276.34
2021-06-25 14:06:00	2025-03-17 14:06:00	2021-06-25	10	Biotic	TSWV	Impact	Stress	1	6	convex_hull_area.Top	1402.11
2021-07-01 11:21:00	2025-03-17 11:21:00	2021-07-01	16	Biotic	TSWV	Impact	Stress	1	6	convex_hull_area.Top	1209.47
2021-07-05 06:40:00	2025-03-17 06:40:00	2021-07-05	20	Biotic	TSWV	Impact	Stress	1	6	convex_hull_area.Top	1277.24
2021-06-21 11:09:00	2025-03-17 11:09:00	2021-06-21	6	Biotic	TSWV	Impact	Stress	1	7	convex_hull_area.Top	1236.67
2021-06-25 14:01:00	2025-03-17 14:01:00	2021-06-25	10	Biotic	TSWV	Impact	Stress	1	7	convex_hull_area.Top	1401.92
2021-07-01 11:20:00	2025-03-17 11:20:00	2021-07-01	16	Biotic	TSWV	Impact	Stress	1	7	convex_hull_area.Top	1057.92
2021-07-05 06:42:00	2025-03-17 06:42:00	2021-07-05	20	Biotic	TSWV	Impact	Stress	1	7	convex_hull_area.Top	1165.11
2021-06-21 11:09:00	2025-03-17 11:09:00	2021-06-21	6	Biotic	TSWV	Impact	Stress	1	8	convex_hull_area.Top	1368.5
2021-06-25 13:58:00	2025-03-17 13:58:00	2021-06-25	10	Biotic	TSWV	Impact	Stress	1	8	convex_hull_area.Top	1621.1
2021-07-01 11:25:00	2025-03-17 11:25:00	2021-07-01	16	Biotic	TSWV	Impact	Stress	1	8	convex_hull_area.Top	1415.4
2021-07-05 06:45:00	2025-03-17 06:45:00	2021-07-05	20	Biotic	TSWV	Impact	Stress	1	8	convex_hull_area.Top	1447.86
2021-06-21 11:10:00	2025-03-17 11:10:00	2021-06-21	6	Biotic	TSWV	Impact	Stress	1	9	convex_hull_area.Top	1781.73
2021-06-25 13:57:00	2025-03-17 13:57:00	2021-06-25	10	Biotic	TSWV	Impact	Stress	1	9	convex_hull_area.Top	2039.86
2021-07-01 11:19:00	2025-03-17 11:19:00	2021-07-01	16	Biotic	TSWV	Impact	Stress	1	9	convex_hull_area.Top	1715.22
2021-07-05 06:47:00	2025-03-17 06:47:00	2021-07-05	20	Biotic	TSWV	Impact	Stress	1	9	convex_hull_area.Top	1651.37
2021-06-21 11:11:00	2025-03-17 11:11:00	2021-06-21	6	Biotic	TSWV	Impact	Stress	1	10	convex_hull_area.Top	1399.67
2021-06-25 14:00:00	2025-03-17 14:00:00	2021-06-25	10	Biotic	TSWV	Impact	Stress	1	10	convex_hull_area.Top	1695.88
2021-07-01 11:24:00	2025-03-17 11:24:00	2021-07-01	16	Biotic	TSWV	Impact	Stress	1	10	convex_hull_area.Top	1299.73
2021-07-05 06:49:00	2025-03-17 06:49:00	2021-07-05	20	Biotic	TSWV	Impact	Stress	1	10	convex_hull_area.Top	1131.94
2021-06-21 11:12:00	2025-03-17 11:12:00	2021-06-21	6	Biotic	TSWV	Impact	Stress	1	11	convex_hull_area.Top	1497.17
2021-06-25 14:00:00	2025-03-17 14:00:00	2021-06-25	10	Biotic	TSWV	Impact	Stress	1	11	convex_hull_area.Top	1693.51
2021-07-01 11:21:00	2025-03-17 11:21:00	2021-07-01	16	Biotic	TSWV	Impact	Stress	1	11	convex_hull_area.Top	1482.2
2021-07-05 06:50:00	2025-03-17 06:50:00	2021-07-05	20	Biotic	TSWV	Impact	Stress	1	11	convex_hull_area.Top	1413.97
2021-06-21 11:07:00	2025-03-17 11:07:00	2021-06-21	6	Biotic	TSWV	Impact	Stress	1	12	convex_hull_area.Top	1629.86
2021-06-25 13:58:00	2025-03-17 13:58:00	2021-06-25	10	Biotic	TSWV	Impact	Stress	1	12	convex_hull_area.Top	1938.23
2021-07-01 11:17:00	2025-03-17 11:17:00	2021-07-01	16	Biotic	TSWV	Impact	Stress	1	12	convex_hull_area.Top	2012.04
2021-07-05 06:41:00	2025-03-17 06:41:00	2021-07-05	20	Biotic	TSWV	Impact	Stress	1	12	convex_hull_area.Top	1792.44
2021-06-21 10:16:00	2025-03-17 10:16:00	2021-06-21	6	Biotic	TSWV	Dobler	Control	1	1	convex_hull_area.Top	2284.37
2021-06-25 13:28:00	2025-03-17 13:28:00	2021-06-25	10	Biotic	TSWV	Dobler	Control	1	1	convex_hull_area.Top	3478.72
2021-07-01 10:30:00	2025-03-17 10:30:00	2021-07-01	16	Biotic	TSWV	Dobler	Control	1	1	convex_hull_area.Top	4405.54
2021-07-05 07:33:00	2025-03-17 07:33:00	2021-07-05	20	Biotic	TSWV	Dobler	Control	1	1	convex_hull_area.Top	5066.93
2021-06-21 10:20:00	2025-03-17 10:20:00	2021-06-21	6	Biotic	TSWV	Dobler	Control	1	2	convex_hull_area.Top	1349.9
2021-06-25 13:30:00	2025-03-17 13:30:00	2021-06-25	10	Biotic	TSWV	Dobler	Control	1	2	convex_hull_area.Top	2262.47
2021-07-01 10:32:00	2025-03-17 10:32:00	2021-07-01	16	Biotic	TSWV	Dobler	Control	1	2	convex_hull_area.Top	2836.38
2021-07-05 07:34:00	2025-03-17 07:34:00	2021-07-05	20	Biotic	TSWV	Dobler	Control	1	2	convex_hull_area.Top	3556.41
2021-06-21 10:18:00	2025-03-17 10:18:00	2021-06-21	6	Biotic	TSWV	Dobler	Control	1	3	convex_hull_area.Top	1909.47
2021-06-25 13:31:00	2025-03-17 13:31:00	2021-06-25	10	Biotic	TSWV	Dobler	Control	1	3	convex_hull_area.Top	2626.62
2021-07-01 10:33:00	2025-03-17 10:33:00	2021-07-01	16	Biotic	TSWV	Dobler	Control	1	3	convex_hull_area.Top	3785.23
2021-07-05 07:35:00	2025-03-17 07:35:00	2021-07-05	20	Biotic	TSWV	Dobler	Control	1	3	convex_hull_area.Top	4351.27
2021-06-21 10:19:00	2025-03-17 10:19:00	2021-06-21	6	Biotic	TSWV	Dobler	Control	1	4	convex_hull_area.Top	2088.39
2021-06-25 13:32:00	2025-03-17 13:32:00	2021-06-25	10	Biotic	TSWV	Dobler	Control	1	4	convex_hull_area.Top	1475.54
2021-06-21 10:16:00	2025-03-17 10:16:00	2021-06-21	6	Biotic	TSWV	Dobler	Control	1	5	convex_hull_area.Top	1716.81
2021-06-25 13:29:00	2025-03-17 13:29:00	2021-06-25	10	Biotic	TSWV	Dobler	Control	1	5	convex_hull_area.Top	2918.07
2021-07-01 10:32:00	2025-03-17 10:32:00	2021-07-01	16	Biotic	TSWV	Dobler	Control	1	5	convex_hull_area.Top	3047.65
2021-07-05 07:24:00	2025-03-17 07:24:00	2021-07-05	20	Biotic	TSWV	Dobler	Control	1	5	convex_hull_area.Top	3709.91
2021-06-21 10:17:00	2025-03-17 10:17:00	2021-06-21	6	Biotic	TSWV	Dobler	Control	1	6	convex_hull_area.Top	1457.86
2021-06-25 13:32:00	2025-03-17 13:32:00	2021-06-25	10	Biotic	TSWV	Dobler	Control	1	6	convex_hull_area.Top	2220.23
2021-07-01 10:31:00	2025-03-17 10:31:00	2021-07-01	16	Biotic	TSWV	Dobler	Control	1	6	convex_hull_area.Top	3015.84
2021-07-05 07:36:00	2025-03-17 07:36:00	2021-07-05	20	Biotic	TSWV	Dobler	Control	1	6	convex_hull_area.Top	3634.41
2021-06-21 11:19:00	2025-03-17 11:19:00	2021-06-21	6	Biotic	TSWV	Dobler	Stress	1	1	convex_hull_area.Top	2066.87
2021-06-25 14:09:00	2025-03-17 14:09:00	2021-06-25	10	Biotic	TSWV	Dobler	Stress	1	1	convex_hull_area.Top	2240.84
2021-07-01 12:25:00	2025-03-17 12:25:00	2021-07-01	16	Biotic	TSWV	Dobler	Stress	1	1	convex_hull_area.Top	1251.22
2021-07-05 07:11:00	2025-03-17 07:11:00	2021-07-05	20	Biotic	TSWV	Dobler	Stress	1	1	convex_hull_area.Top	1078.48
2021-06-21 11:17:00	2025-03-17 11:17:00	2021-06-21	6	Biotic	TSWV	Dobler	Stress	1	2	convex_hull_area.Top	1647.64
2021-06-21 11:20:00	2025-03-17 11:20:00	2021-06-21	6	Biotic	TSWV	Dobler	Stress	1	3	convex_hull_area.Top	1856.14
2021-06-25 14:18:00	2025-03-17 14:18:00	2021-06-25	10	Biotic	TSWV	Dobler	Stress	1	3	convex_hull_area.Top	2619.43
2021-07-01 12:11:00	2025-03-17 12:11:00	2021-07-01	16	Biotic	TSWV	Dobler	Stress	1	3	convex_hull_area.Top	2978.3
2021-07-05 07:14:00	2025-03-17 07:14:00	2021-07-05	20	Biotic	TSWV	Dobler	Stress	1	3	convex_hull_area.Top	3182.65
2021-06-21 11:25:00	2025-03-17 11:25:00	2021-06-21	6	Biotic	TSWV	Dobler	Stress	1	4	convex_hull_area.Top	1815.3
2021-06-25 14:08:00	2025-03-17 14:08:00	2021-06-25	10	Biotic	TSWV	Dobler	Stress	1	4	convex_hull_area.Top	2494.56
2021-07-01 12:20:00	2025-03-17 12:20:00	2021-07-01	16	Biotic	TSWV	Dobler	Stress	1	4	convex_hull_area.Top	2610.75
2021-07-05 07:10:00	2025-03-17 07:10:00	2021-07-05	20	Biotic	TSWV	Dobler	Stress	1	4	convex_hull_area.Top	2997.73
2021-06-21 11:15:00	2025-03-17 11:15:00	2021-06-21	6	Biotic	TSWV	Dobler	Stress	1	5	convex_hull_area.Top	1808.64
2021-06-25 14:08:00	2025-03-17 14:08:00	2021-06-25	10	Biotic	TSWV	Dobler	Stress	1	5	convex_hull_area.Top	2367.81
2021-07-01 12:22:00	2025-03-17 12:22:00	2021-07-01	16	Biotic	TSWV	Dobler	Stress	1	5	convex_hull_area.Top	2932.58
2021-07-05 07:16:00	2025-03-17 07:16:00	2021-07-05	20	Biotic	TSWV	Dobler	Stress	1	5	convex_hull_area.Top	3553.07
2021-06-21 11:22:00	2025-03-17 11:22:00	2021-06-21	6	Biotic	TSWV	Dobler	Stress	1	6	convex_hull_area.Top	2044.29
2021-06-25 14:10:00	2025-03-17 14:10:00	2021-06-25	10	Biotic	TSWV	Dobler	Stress	1	6	convex_hull_area.Top	2994.73
2021-07-01 12:23:00	2025-03-17 12:23:00	2021-07-01	16	Biotic	TSWV	Dobler	Stress	1	6	convex_hull_area.Top	2597.33
2021-07-05 07:15:00	2025-03-17 07:15:00	2021-07-05	20	Biotic	TSWV	Dobler	Stress	1	6	convex_hull_area.Top	3207.28
2021-06-21 11:21:00	2025-03-17 11:21:00	2021-06-21	6	Biotic	TSWV	Dobler	Stress	1	7	convex_hull_area.Top	2393.16
2021-06-25 14:11:00	2025-03-17 14:11:00	2021-06-25	10	Biotic	TSWV	Dobler	Stress	1	7	convex_hull_area.Top	2761.46
2021-07-01 12:13:00	2025-03-17 12:13:00	2021-07-01	16	Biotic	TSWV	Dobler	Stress	1	7	convex_hull_area.Top	3207.77
2021-07-05 07:14:00	2025-03-17 07:14:00	2021-07-05	20	Biotic	TSWV	Dobler	Stress	1	7	convex_hull_area.Top	3295.42
2021-06-21 11:14:00	2025-03-17 11:14:00	2021-06-21	6	Biotic	TSWV	Dobler	Stress	1	8	convex_hull_area.Top	2012.39
2021-06-25 14:12:00	2025-03-17 14:12:00	2021-06-25	10	Biotic	TSWV	Dobler	Stress	1	8	convex_hull_area.Top	2958.54
2021-07-01 12:24:00	2025-03-17 12:24:00	2021-07-01	16	Biotic	TSWV	Dobler	Stress	1	8	convex_hull_area.Top	2850.31
2021-07-05 07:17:00	2025-03-17 07:17:00	2021-07-05	20	Biotic	TSWV	Dobler	Stress	1	8	convex_hull_area.Top	3633.41
2021-06-21 11:22:00	2025-03-17 11:22:00	2021-06-21	6	Biotic	TSWV	Dobler	Stress	1	9	convex_hull_area.Top	1739.86
2021-06-25 14:13:00	2025-03-17 14:13:00	2021-06-25	10	Biotic	TSWV	Dobler	Stress	1	9	convex_hull_area.Top	2905.61
2021-07-01 12:10:00	2025-03-17 12:10:00	2021-07-01	16	Biotic	TSWV	Dobler	Stress	1	9	convex_hull_area.Top	2475.62
2021-07-05 07:12:00	2025-03-17 07:12:00	2021-07-05	20	Biotic	TSWV	Dobler	Stress	1	9	convex_hull_area.Top	2289.99
2021-06-21 11:16:00	2025-03-17 11:16:00	2021-06-21	6	Biotic	TSWV	Dobler	Stress	1	10	convex_hull_area.Top	1960.5
2021-06-25 14:14:00	2025-03-17 14:14:00	2021-06-25	10	Biotic	TSWV	Dobler	Stress	1	10	convex_hull_area.Top	2928.37
2021-07-01 12:12:00	2025-03-17 12:12:00	2021-07-01	16	Biotic	TSWV	Dobler	Stress	1	10	convex_hull_area.Top	2798.97
2021-07-05 07:13:00	2025-03-17 07:13:00	2021-07-05	20	Biotic	TSWV	Dobler	Stress	1	10	convex_hull_area.Top	3531.83
2021-06-21 11:24:00	2025-03-17 11:24:00	2021-06-21	6	Biotic	TSWV	Dobler	Stress	1	11	convex_hull_area.Top	2056.71
2021-06-25 14:15:00	2025-03-17 14:15:00	2021-06-25	10	Biotic	TSWV	Dobler	Stress	1	11	convex_hull_area.Top	3013.41
2021-07-01 12:23:00	2025-03-17 12:23:00	2021-07-01	16	Biotic	TSWV	Dobler	Stress	1	11	convex_hull_area.Top	3612.58
2021-07-05 07:16:00	2025-03-17 07:16:00	2021-07-05	20	Biotic	TSWV	Dobler	Stress	1	11	convex_hull_area.Top	5080.62
2021-06-21 11:14:00	2025-03-17 11:14:00	2021-06-21	6	Biotic	TSWV	Dobler	Stress	1	12	convex_hull_area.Top	2128.2
2021-06-25 14:13:00	2025-03-17 14:13:00	2021-06-25	10	Biotic	TSWV	Dobler	Stress	1	12	convex_hull_area.Top	3055.23
2021-07-01 12:21:00	2025-03-17 12:21:00	2021-07-01	16	Biotic	TSWV	Dobler	Stress	1	12	convex_hull_area.Top	1159.85
2021-07-05 07:11:00	2025-03-17 07:11:00	2021-07-05	20	Biotic	TSWV	Dobler	Stress	1	12	convex_hull_area.Top	1156.29
2021-06-21 10:29:00	2025-03-17 10:29:00	2021-06-21	6	Biotic	TSWV	UC82	Control	1	1	green_area.Side	0.905509
2021-06-25 13:35:00	2025-03-17 13:35:00	2021-06-25	10	Biotic	TSWV	UC82	Control	1	1	green_area.Side	0.906596
2021-07-01 10:28:00	2025-03-17 10:28:00	2021-07-01	16	Biotic	TSWV	UC82	Control	1	1	green_area.Side	0.892221
2021-07-05 07:33:00	2025-03-17 07:33:00	2021-07-05	20	Biotic	TSWV	UC82	Control	1	1	green_area.Side	0.874329
2021-06-21 10:29:00	2025-03-17 10:29:00	2021-06-21	6	Biotic	TSWV	UC82	Control	1	2	green_area.Side	0.884975
2021-06-25 13:51:00	2025-03-17 13:51:00	2021-06-25	10	Biotic	TSWV	UC82	Control	1	2	green_area.Side	0.875894
2021-07-01 10:25:00	2025-03-17 10:25:00	2021-07-01	16	Biotic	TSWV	UC82	Control	1	2	green_area.Side	0.89708
2021-07-05 07:32:00	2025-03-17 07:32:00	2021-07-05	20	Biotic	TSWV	UC82	Control	1	2	green_area.Side	0.886329
2021-06-21 10:26:00	2025-03-17 10:26:00	2021-06-21	6	Biotic	TSWV	UC82	Control	1	3	green_area.Side	0.879482
2021-06-25 13:40:00	2025-03-17 13:40:00	2021-06-25	10	Biotic	TSWV	UC82	Control	1	3	green_area.Side	0.863287
2021-07-01 10:25:00	2025-03-17 10:25:00	2021-07-01	16	Biotic	TSWV	UC82	Control	1	3	green_area.Side	0.875358
2021-07-05 06:59:00	2025-03-17 06:59:00	2021-07-05	20	Biotic	TSWV	UC82	Control	1	3	green_area.Side	0.871513
2021-06-21 10:26:00	2025-03-17 10:26:00	2021-06-21	6	Biotic	TSWV	UC82	Control	1	4	green_area.Side	0.880847
2021-06-25 13:42:00	2025-03-17 13:42:00	2021-06-25	10	Biotic	TSWV	UC82	Control	1	4	green_area.Side	0.863607
2021-07-01 10:30:00	2025-03-17 10:30:00	2021-07-01	16	Biotic	TSWV	UC82	Control	1	4	green_area.Side	0.853797
2021-07-05 06:59:00	2025-03-17 06:59:00	2021-07-05	20	Biotic	TSWV	UC82	Control	1	4	green_area.Side	0.830558
2021-06-21 10:30:00	2025-03-17 10:30:00	2021-06-21	6	Biotic	TSWV	UC82	Control	1	5	green_area.Side	0.889538
2021-06-25 13:42:00	2025-03-17 13:42:00	2021-06-25	10	Biotic	TSWV	UC82	Control	1	5	green_area.Side	0.880368
2021-07-01 10:28:00	2025-03-17 10:28:00	2021-07-01	16	Biotic	TSWV	UC82	Control	1	5	green_area.Side	0.866917
2021-07-05 06:56:00	2025-03-17 06:56:00	2021-07-05	20	Biotic	TSWV	UC82	Control	1	5	green_area.Side	0.876126
2021-06-21 10:25:00	2025-03-17 10:25:00	2021-06-21	6	Biotic	TSWV	UC82	Control	1	6	green_area.Side	0.882422
2021-06-25 13:38:00	2025-03-17 13:38:00	2021-06-25	10	Biotic	TSWV	UC82	Control	1	6	green_area.Side	0.873985
2021-07-01 10:29:00	2025-03-17 10:29:00	2021-07-01	16	Biotic	TSWV	UC82	Control	1	6	green_area.Side	0.865351
2021-07-05 07:00:00	2025-03-17 07:00:00	2021-07-05	20	Biotic	TSWV	UC82	Control	1	6	green_area.Side	0.865839
2021-06-21 11:28:00	2025-03-17 11:28:00	2021-06-21	6	Biotic	TSWV	UC82	Stress	1	1	green_area.Side	0.872032
2021-06-25 14:22:00	2025-03-17 14:22:00	2021-06-25	10	Biotic	TSWV	UC82	Stress	1	1	green_area.Side	0.847199
2021-07-01 10:47:00	2025-03-17 10:47:00	2021-07-01	16	Biotic	TSWV	UC82	Stress	1	1	green_area.Side	0.822307
2021-07-05 06:36:00	2025-03-17 06:36:00	2021-07-05	20	Biotic	TSWV	UC82	Stress	1	1	green_area.Side	0.774472
2021-06-21 11:34:00	2025-03-17 11:34:00	2021-06-21	6	Biotic	TSWV	UC82	Stress	1	2	green_area.Side	0.885754
2021-06-25 14:24:00	2025-03-17 14:24:00	2021-06-25	10	Biotic	TSWV	UC82	Stress	1	2	green_area.Side	0.870472
2021-07-01 10:52:00	2025-03-17 10:52:00	2021-07-01	16	Biotic	TSWV	UC82	Stress	1	2	green_area.Side	0.85015
2021-07-05 06:38:00	2025-03-17 06:38:00	2021-07-05	20	Biotic	TSWV	UC82	Stress	1	2	green_area.Side	0.828852
2021-06-21 11:37:00	2025-03-17 11:37:00	2021-06-21	6	Biotic	TSWV	UC82	Stress	1	3	green_area.Side	0.854791
2021-06-25 14:05:00	2025-03-17 14:05:00	2021-06-25	10	Biotic	TSWV	UC82	Stress	1	3	green_area.Side	0.816969
2021-07-01 10:48:00	2025-03-17 10:48:00	2021-07-01	16	Biotic	TSWV	UC82	Stress	1	3	green_area.Side	0.785039
2021-07-05 06:35:00	2025-03-17 06:35:00	2021-07-05	20	Biotic	TSWV	UC82	Stress	1	3	green_area.Side	0.672009
2021-06-21 11:31:00	2025-03-17 11:31:00	2021-06-21	6	Biotic	TSWV	UC82	Stress	1	4	green_area.Side	0.82744
2021-06-25 14:27:00	2025-03-17 14:27:00	2021-06-25	10	Biotic	TSWV	UC82	Stress	1	4	green_area.Side	0.816491
2021-07-01 10:49:00	2025-03-17 10:49:00	2021-07-01	16	Biotic	TSWV	UC82	Stress	1	4	green_area.Side	0.738427
2021-07-05 06:31:00	2025-03-17 06:31:00	2021-07-05	20	Biotic	TSWV	UC82	Stress	1	4	green_area.Side	0.678546
2021-06-21 11:32:00	2025-03-17 11:32:00	2021-06-21	6	Biotic	TSWV	UC82	Stress	1	5	green_area.Side	0.891606
2021-06-25 14:23:00	2025-03-17 14:23:00	2021-06-25	10	Biotic	TSWV	UC82	Stress	1	5	green_area.Side	0.877568
2021-07-01 10:51:00	2025-03-17 10:51:00	2021-07-01	16	Biotic	TSWV	UC82	Stress	1	5	green_area.Side	0.848307
2021-07-05 06:32:00	2025-03-17 06:32:00	2021-07-05	20	Biotic	TSWV	UC82	Stress	1	5	green_area.Side	0.782329
2021-06-21 11:27:00	2025-03-17 11:27:00	2021-06-21	6	Biotic	TSWV	UC82	Stress	1	6	green_area.Side	0.877636
2021-06-25 14:17:00	2025-03-17 14:17:00	2021-06-25	10	Biotic	TSWV	UC82	Stress	1	6	green_area.Side	0.878634
2021-07-01 10:54:00	2025-03-17 10:54:00	2021-07-01	16	Biotic	TSWV	UC82	Stress	1	6	green_area.Side	0.847849
2021-07-05 06:37:00	2025-03-17 06:37:00	2021-07-05	20	Biotic	TSWV	UC82	Stress	1	6	green_area.Side	0.754944
2021-06-21 11:35:00	2025-03-17 11:35:00	2021-06-21	6	Biotic	TSWV	UC82	Stress	1	7	green_area.Side	0.896266
2021-06-25 14:20:00	2025-03-17 14:20:00	2021-06-25	10	Biotic	TSWV	UC82	Stress	1	7	green_area.Side	0.883035
2021-07-01 10:52:00	2025-03-17 10:52:00	2021-07-01	16	Biotic	TSWV	UC82	Stress	1	7	green_area.Side	0.874496
2021-07-05 06:30:00	2025-03-17 06:30:00	2021-07-05	20	Biotic	TSWV	UC82	Stress	1	7	green_area.Side	0.791995
2021-06-21 11:35:00	2025-03-17 11:35:00	2021-06-21	6	Biotic	TSWV	UC82	Stress	1	8	green_area.Side	0.879226
2021-06-25 14:22:00	2025-03-17 14:22:00	2021-06-25	10	Biotic	TSWV	UC82	Stress	1	8	green_area.Side	0.872011
2021-07-01 10:50:00	2025-03-17 10:50:00	2021-07-01	16	Biotic	TSWV	UC82	Stress	1	8	green_area.Side	0.876314
2021-07-05 06:33:00	2025-03-17 06:33:00	2021-07-05	20	Biotic	TSWV	UC82	Stress	1	8	green_area.Side	0.843978
2021-06-21 11:27:00	2025-03-17 11:27:00	2021-06-21	6	Biotic	TSWV	UC82	Stress	1	9	green_area.Side	0.904532
2021-06-25 14:17:00	2025-03-17 14:17:00	2021-06-25	10	Biotic	TSWV	UC82	Stress	1	9	green_area.Side	0.886258
2021-07-01 10:47:00	2025-03-17 10:47:00	2021-07-01	16	Biotic	TSWV	UC82	Stress	1	9	green_area.Side	0.889957
2021-07-05 06:37:00	2025-03-17 06:37:00	2021-07-05	20	Biotic	TSWV	UC82	Stress	1	9	green_area.Side	0.848352
2021-06-21 11:26:00	2025-03-17 11:26:00	2021-06-21	6	Biotic	TSWV	UC82	Stress	1	10	green_area.Side	0.908799
2021-06-25 14:20:00	2025-03-17 14:20:00	2021-06-25	10	Biotic	TSWV	UC82	Stress	1	10	green_area.Side	0.905968
2021-07-01 10:49:00	2025-03-17 10:49:00	2021-07-01	16	Biotic	TSWV	UC82	Stress	1	10	green_area.Side	0.876463
2021-07-05 06:34:00	2025-03-17 06:34:00	2021-07-05	20	Biotic	TSWV	UC82	Stress	1	10	green_area.Side	0.778978
2021-06-21 11:33:00	2025-03-17 11:33:00	2021-06-21	6	Biotic	TSWV	UC82	Stress	1	11	green_area.Side	0.894479
2021-06-25 14:19:00	2025-03-17 14:19:00	2021-06-25	10	Biotic	TSWV	UC82	Stress	1	11	green_area.Side	0.88545
2021-07-01 10:53:00	2025-03-17 10:53:00	2021-07-01	16	Biotic	TSWV	UC82	Stress	1	11	green_area.Side	0.865373
2021-07-05 06:34:00	2025-03-17 06:34:00	2021-07-05	20	Biotic	TSWV	UC82	Stress	1	11	green_area.Side	0.834102
2021-06-21 11:31:00	2025-03-17 11:31:00	2021-06-21	6	Biotic	TSWV	UC82	Stress	1	12	green_area.Side	0.881645
2021-06-25 14:21:00	2025-03-17 14:21:00	2021-06-25	10	Biotic	TSWV	UC82	Stress	1	12	green_area.Side	0.874477
2021-07-01 10:54:00	2025-03-17 10:54:00	2021-07-01	16	Biotic	TSWV	UC82	Stress	1	12	green_area.Side	0.828778
2021-07-05 06:39:00	2025-03-17 06:39:00	2021-07-05	20	Biotic	TSWV	UC82	Stress	1	12	green_area.Side	0.715251
2021-06-21 10:12:00	2025-03-17 10:12:00	2021-06-21	6	Biotic	TSWV	Faber	Control	1	1	green_area.Side	0.920179
2021-06-25 13:53:00	2025-03-17 13:53:00	2021-06-25	10	Biotic	TSWV	Faber	Control	1	1	green_area.Side	0.906946
2021-07-01 10:19:00	2025-03-17 10:19:00	2021-07-01	16	Biotic	TSWV	Faber	Control	1	1	green_area.Side	0.897225
2021-07-05 07:29:00	2025-03-17 07:29:00	2021-07-05	20	Biotic	TSWV	Faber	Control	1	1	green_area.Side	0.870327
2021-06-21 10:11:00	2025-03-17 10:11:00	2021-06-21	6	Biotic	TSWV	Faber	Control	1	2	green_area.Side	0.902769
2021-06-25 13:34:00	2025-03-17 13:34:00	2021-06-25	10	Biotic	TSWV	Faber	Control	1	2	green_area.Side	0.89635
2021-07-01 10:24:00	2025-03-17 10:24:00	2021-07-01	16	Biotic	TSWV	Faber	Control	1	2	green_area.Side	0.915694
2021-07-05 07:28:00	2025-03-17 07:28:00	2021-07-05	20	Biotic	TSWV	Faber	Control	1	2	green_area.Side	0.894194
2021-06-21 10:12:00	2025-03-17 10:12:00	2021-06-21	6	Biotic	TSWV	Faber	Control	1	3	green_area.Side	0.927004
2021-06-25 13:33:00	2025-03-17 13:33:00	2021-06-25	10	Biotic	TSWV	Faber	Control	1	3	green_area.Side	0.919389
2021-07-01 10:23:00	2025-03-17 10:23:00	2021-07-01	16	Biotic	TSWV	Faber	Control	1	3	green_area.Side	0.906736
2021-07-05 07:28:00	2025-03-17 07:28:00	2021-07-05	20	Biotic	TSWV	Faber	Control	1	3	green_area.Side	0.891566
2021-06-21 10:13:00	2025-03-17 10:13:00	2021-06-21	6	Biotic	TSWV	Faber	Control	1	4	green_area.Side	0.922577
2021-06-25 13:53:00	2025-03-17 13:53:00	2021-06-25	10	Biotic	TSWV	Faber	Control	1	4	green_area.Side	0.90942
2021-07-01 10:22:00	2025-03-17 10:22:00	2021-07-01	16	Biotic	TSWV	Faber	Control	1	4	green_area.Side	0.910573
2021-07-05 07:31:00	2025-03-17 07:31:00	2021-07-05	20	Biotic	TSWV	Faber	Control	1	4	green_area.Side	0.87562
2021-06-21 10:11:00	2025-03-17 10:11:00	2021-06-21	6	Biotic	TSWV	Faber	Control	1	5	green_area.Side	0.911948
2021-06-25 13:52:00	2025-03-17 13:52:00	2021-06-25	10	Biotic	TSWV	Faber	Control	1	5	green_area.Side	0.913833
2021-07-01 10:21:00	2025-03-17 10:21:00	2021-07-01	16	Biotic	TSWV	Faber	Control	1	5	green_area.Side	0.900373
2021-07-05 07:30:00	2025-03-17 07:30:00	2021-07-05	20	Biotic	TSWV	Faber	Control	1	5	green_area.Side	0.897979
2021-06-21 10:15:00	2025-03-17 10:15:00	2021-06-21	6	Biotic	TSWV	Faber	Control	1	6	green_area.Side	0.913034
2021-06-25 13:50:00	2025-03-17 13:50:00	2021-06-25	10	Biotic	TSWV	Faber	Control	1	6	green_area.Side	0.910809
2021-07-01 10:20:00	2025-03-17 10:20:00	2021-07-01	16	Biotic	TSWV	Faber	Control	1	6	green_area.Side	0.902198
2021-07-05 07:30:00	2025-03-17 07:30:00	2021-07-05	20	Biotic	TSWV	Faber	Control	1	6	green_area.Side	0.886344
2021-06-21 10:59:00	2025-03-17 10:59:00	2021-06-21	6	Biotic	TSWV	Faber	Stress	1	1	green_area.Side	0.928937
2021-06-25 14:32:00	2025-03-17 14:32:00	2021-06-25	10	Biotic	TSWV	Faber	Stress	1	1	green_area.Side	0.911295
2021-07-01 10:57:00	2025-03-17 10:57:00	2021-07-01	16	Biotic	TSWV	Faber	Stress	1	1	green_area.Side	0.89265
2021-07-05 06:51:00	2025-03-17 06:51:00	2021-07-05	20	Biotic	TSWV	Faber	Stress	1	1	green_area.Side	0.853809
2021-06-21 10:56:00	2025-03-17 10:56:00	2021-06-21	6	Biotic	TSWV	Faber	Stress	1	2	green_area.Side	0.91437
2021-06-25 14:30:00	2025-03-17 14:30:00	2021-06-25	10	Biotic	TSWV	Faber	Stress	1	2	green_area.Side	0.880983
2021-07-01 11:00:00	2025-03-17 11:00:00	2021-07-01	16	Biotic	TSWV	Faber	Stress	1	2	green_area.Side	0.887259
2021-07-05 06:53:00	2025-03-17 06:53:00	2021-07-05	20	Biotic	TSWV	Faber	Stress	1	2	green_area.Side	0.883434
2021-06-25 14:29:00	2025-03-17 14:29:00	2021-06-25	10	Biotic	TSWV	Faber	Stress	1	3	green_area.Side	0.897155
2021-07-01 11:01:00	2025-03-17 11:01:00	2021-07-01	16	Biotic	TSWV	Faber	Stress	1	3	green_area.Side	0.861449
2021-07-05 06:57:00	2025-03-17 06:57:00	2021-07-05	20	Biotic	TSWV	Faber	Stress	1	3	green_area.Side	0.818749
2021-06-21 10:59:00	2025-03-17 10:59:00	2021-06-21	6	Biotic	TSWV	Faber	Stress	1	4	green_area.Side	0.931412
2021-06-25 14:26:00	2025-03-17 14:26:00	2021-06-25	10	Biotic	TSWV	Faber	Stress	1	4	green_area.Side	0.901307
2021-07-01 11:03:00	2025-03-17 11:03:00	2021-07-01	16	Biotic	TSWV	Faber	Stress	1	4	green_area.Side	0.854958
2021-07-05 06:48:00	2025-03-17 06:48:00	2021-07-05	20	Biotic	TSWV	Faber	Stress	1	4	green_area.Side	0.817023
2021-06-21 11:00:00	2025-03-17 11:00:00	2021-06-21	6	Biotic	TSWV	Faber	Stress	1	5	green_area.Side	0.921187
2021-06-25 14:30:00	2025-03-17 14:30:00	2021-06-25	10	Biotic	TSWV	Faber	Stress	1	5	green_area.Side	0.901193
2021-07-01 11:04:00	2025-03-17 11:04:00	2021-07-01	16	Biotic	TSWV	Faber	Stress	1	5	green_area.Side	0.848206
2021-07-05 06:51:00	2025-03-17 06:51:00	2021-07-05	20	Biotic	TSWV	Faber	Stress	1	5	green_area.Side	0.777319
2021-06-21 10:54:00	2025-03-17 10:54:00	2021-06-21	6	Biotic	TSWV	Faber	Stress	1	6	green_area.Side	0.92575
2021-06-25 14:02:00	2025-03-17 14:02:00	2021-06-25	10	Biotic	TSWV	Faber	Stress	1	6	green_area.Side	0.903789
2021-07-01 10:58:00	2025-03-17 10:58:00	2021-07-01	16	Biotic	TSWV	Faber	Stress	1	6	green_area.Side	0.820873
2021-07-05 06:48:00	2025-03-17 06:48:00	2021-07-05	20	Biotic	TSWV	Faber	Stress	1	6	green_area.Side	0.819242
2021-06-21 11:01:00	2025-03-17 11:01:00	2021-06-21	6	Biotic	TSWV	Faber	Stress	1	7	green_area.Side	0.917026
2021-06-25 14:25:00	2025-03-17 14:25:00	2021-06-25	10	Biotic	TSWV	Faber	Stress	1	7	green_area.Side	0.90655
2021-07-01 11:06:00	2025-03-17 11:06:00	2021-07-01	16	Biotic	TSWV	Faber	Stress	1	7	green_area.Side	0.88388
2021-07-05 06:55:00	2025-03-17 06:55:00	2021-07-05	20	Biotic	TSWV	Faber	Stress	1	7	green_area.Side	0.823579
2021-06-21 11:03:00	2025-03-17 11:03:00	2021-06-21	6	Biotic	TSWV	Faber	Stress	1	8	green_area.Side	0.925262
2021-06-25 14:25:00	2025-03-17 14:25:00	2021-06-25	10	Biotic	TSWV	Faber	Stress	1	8	green_area.Side	0.915885
2021-07-01 11:02:00	2025-03-17 11:02:00	2021-07-01	16	Biotic	TSWV	Faber	Stress	1	8	green_area.Side	0.877479
2021-07-05 06:58:00	2025-03-17 06:58:00	2021-07-05	20	Biotic	TSWV	Faber	Stress	1	8	green_area.Side	0.782713
2021-06-21 11:01:00	2025-03-17 11:01:00	2021-06-21	6	Biotic	TSWV	Faber	Stress	1	9	green_area.Side	0.909892
2021-06-25 14:32:00	2025-03-17 14:32:00	2021-06-25	10	Biotic	TSWV	Faber	Stress	1	9	green_area.Side	0.883148
2021-07-01 11:05:00	2025-03-17 11:05:00	2021-07-01	16	Biotic	TSWV	Faber	Stress	1	9	green_area.Side	0.876137
2021-07-05 06:54:00	2025-03-17 06:54:00	2021-07-05	20	Biotic	TSWV	Faber	Stress	1	9	green_area.Side	0.838319
2021-06-21 10:53:00	2025-03-17 10:53:00	2021-06-21	6	Biotic	TSWV	Faber	Stress	1	10	green_area.Side	0.9076
2021-06-25 14:31:00	2025-03-17 14:31:00	2021-06-25	10	Biotic	TSWV	Faber	Stress	1	10	green_area.Side	0.898288
2021-07-01 11:04:00	2025-03-17 11:04:00	2021-07-01	16	Biotic	TSWV	Faber	Stress	1	10	green_area.Side	0.877803
2021-07-05 06:45:00	2025-03-17 06:45:00	2021-07-05	20	Biotic	TSWV	Faber	Stress	1	10	green_area.Side	0.767152
2021-06-21 10:53:00	2025-03-17 10:53:00	2021-06-21	6	Biotic	TSWV	Faber	Stress	1	11	green_area.Side	0.929189
2021-06-25 14:27:00	2025-03-17 14:27:00	2021-06-25	10	Biotic	TSWV	Faber	Stress	1	11	green_area.Side	0.916788
2021-07-01 10:59:00	2025-03-17 10:59:00	2021-07-01	16	Biotic	TSWV	Faber	Stress	1	11	green_area.Side	0.89533
2021-07-05 06:53:00	2025-03-17 06:53:00	2021-07-05	20	Biotic	TSWV	Faber	Stress	1	11	green_area.Side	0.878057
2021-06-21 10:58:00	2025-03-17 10:58:00	2021-06-21	6	Biotic	TSWV	Faber	Stress	1	12	green_area.Side	0.920806
2021-06-25 14:28:00	2025-03-17 14:28:00	2021-06-25	10	Biotic	TSWV	Faber	Stress	1	12	green_area.Side	0.91995
2021-07-01 11:01:00	2025-03-17 11:01:00	2021-07-01	16	Biotic	TSWV	Faber	Stress	1	12	green_area.Side	0.902157
2021-07-05 06:56:00	2025-03-17 06:56:00	2021-07-05	20	Biotic	TSWV	Faber	Stress	1	12	green_area.Side	0.851792
2021-06-21 10:00:00	2025-03-17 10:00:00	2021-06-21	6	Biotic	TSWV	Impact	Control	1	1	green_area.Side	0.900297
2021-06-25 13:56:00	2025-03-17 13:56:00	2021-06-25	10	Biotic	TSWV	Impact	Control	1	1	green_area.Side	0.899083
2021-07-01 10:35:00	2025-03-17 10:35:00	2021-07-01	16	Biotic	TSWV	Impact	Control	1	1	green_area.Side	0.872003
2021-07-05 07:27:00	2025-03-17 07:27:00	2021-07-05	20	Biotic	TSWV	Impact	Control	1	1	green_area.Side	0.845402
2021-06-21 09:58:00	2025-03-17 09:58:00	2021-06-21	6	Biotic	TSWV	Impact	Control	1	2	green_area.Side	0.897871
2021-06-25 13:55:00	2025-03-17 13:55:00	2021-06-25	10	Biotic	TSWV	Impact	Control	1	2	green_area.Side	0.893836
2021-07-01 10:34:00	2025-03-17 10:34:00	2021-07-01	16	Biotic	TSWV	Impact	Control	1	2	green_area.Side	0.883154
2021-07-05 07:23:00	2025-03-17 07:23:00	2021-07-05	20	Biotic	TSWV	Impact	Control	1	2	green_area.Side	0.85255
2021-06-21 10:00:00	2025-03-17 10:00:00	2021-06-21	6	Biotic	TSWV	Impact	Control	1	3	green_area.Side	0.896546
2021-06-25 13:37:00	2025-03-17 13:37:00	2021-06-25	10	Biotic	TSWV	Impact	Control	1	3	green_area.Side	0.875194
2021-07-01 10:38:00	2025-03-17 10:38:00	2021-07-01	16	Biotic	TSWV	Impact	Control	1	3	green_area.Side	0.904778
2021-07-05 07:23:00	2025-03-17 07:23:00	2021-07-05	20	Biotic	TSWV	Impact	Control	1	3	green_area.Side	0.885813
2021-06-21 09:57:00	2025-03-17 09:57:00	2021-06-21	6	Biotic	TSWV	Impact	Control	1	4	green_area.Side	0.865714
2021-06-25 13:54:00	2025-03-17 13:54:00	2021-06-25	10	Biotic	TSWV	Impact	Control	1	4	green_area.Side	0.871683
2021-07-01 10:35:00	2025-03-17 10:35:00	2021-07-01	16	Biotic	TSWV	Impact	Control	1	4	green_area.Side	0.883563
2021-07-05 07:26:00	2025-03-17 07:26:00	2021-07-05	20	Biotic	TSWV	Impact	Control	1	4	green_area.Side	0.883361
2021-06-21 09:59:00	2025-03-17 09:59:00	2021-06-21	6	Biotic	TSWV	Impact	Control	1	5	green_area.Side	0.897492
2021-06-25 13:39:00	2025-03-17 13:39:00	2021-06-25	10	Biotic	TSWV	Impact	Control	1	5	green_area.Side	0.894282
2021-07-01 10:36:00	2025-03-17 10:36:00	2021-07-01	16	Biotic	TSWV	Impact	Control	1	5	green_area.Side	0.883574
2021-07-05 07:25:00	2025-03-17 07:25:00	2021-07-05	20	Biotic	TSWV	Impact	Control	1	5	green_area.Side	0.874412
2021-06-21 09:58:00	2025-03-17 09:58:00	2021-06-21	6	Biotic	TSWV	Impact	Control	1	6	green_area.Side	0.882201
2021-06-25 13:36:00	2025-03-17 13:36:00	2021-06-25	10	Biotic	TSWV	Impact	Control	1	6	green_area.Side	0.900868
2021-07-01 10:37:00	2025-03-17 10:37:00	2021-07-01	16	Biotic	TSWV	Impact	Control	1	6	green_area.Side	0.897602
2021-07-05 07:25:00	2025-03-17 07:25:00	2021-07-05	20	Biotic	TSWV	Impact	Control	1	6	green_area.Side	0.881353
2021-06-21 11:04:00	2025-03-17 11:04:00	2021-06-21	6	Biotic	TSWV	Impact	Stress	1	1	green_area.Side	0.897082
2021-06-25 14:07:00	2025-03-17 14:07:00	2021-06-25	10	Biotic	TSWV	Impact	Stress	1	1	green_area.Side	0.867014
2021-07-01 11:23:00	2025-03-17 11:23:00	2021-07-01	16	Biotic	TSWV	Impact	Stress	1	1	green_area.Side	0.83057
2021-07-05 06:42:00	2025-03-17 06:42:00	2021-07-05	20	Biotic	TSWV	Impact	Stress	1	1	green_area.Side	0.789655
2021-06-21 11:06:00	2025-03-17 11:06:00	2021-06-21	6	Biotic	TSWV	Impact	Stress	1	2	green_area.Side	0.898304
2021-06-25 14:05:00	2025-03-17 14:05:00	2021-06-25	10	Biotic	TSWV	Impact	Stress	1	2	green_area.Side	0.85654
2021-07-01 11:16:00	2025-03-17 11:16:00	2021-07-01	16	Biotic	TSWV	Impact	Stress	1	2	green_area.Side	0.771526
2021-07-05 06:43:00	2025-03-17 06:43:00	2021-07-05	20	Biotic	TSWV	Impact	Stress	1	2	green_area.Side	0.642224
2021-06-21 11:05:00	2025-03-17 11:05:00	2021-06-21	6	Biotic	TSWV	Impact	Stress	1	3	green_area.Side	0.902392
2021-06-25 14:04:00	2025-03-17 14:04:00	2021-06-25	10	Biotic	TSWV	Impact	Stress	1	3	green_area.Side	0.870637
2021-07-01 11:22:00	2025-03-17 11:22:00	2021-07-01	16	Biotic	TSWV	Impact	Stress	1	3	green_area.Side	0.810743
2021-07-05 06:46:00	2025-03-17 06:46:00	2021-07-05	20	Biotic	TSWV	Impact	Stress	1	3	green_area.Side	0.706387
2021-06-21 11:06:00	2025-03-17 11:06:00	2021-06-21	6	Biotic	TSWV	Impact	Stress	1	4	green_area.Side	0.90347
2021-06-25 13:59:00	2025-03-17 13:59:00	2021-06-25	10	Biotic	TSWV	Impact	Stress	1	4	green_area.Side	0.876081
2021-07-01 11:17:00	2025-03-17 11:17:00	2021-07-01	16	Biotic	TSWV	Impact	Stress	1	4	green_area.Side	0.850488
2021-07-05 06:40:00	2025-03-17 06:40:00	2021-07-05	20	Biotic	TSWV	Impact	Stress	1	4	green_area.Side	0.813973
2021-06-21 11:08:00	2025-03-17 11:08:00	2021-06-21	6	Biotic	TSWV	Impact	Stress	1	5	green_area.Side	0.914084
2021-06-25 14:03:00	2025-03-17 14:03:00	2021-06-25	10	Biotic	TSWV	Impact	Stress	1	5	green_area.Side	0.872108
2021-07-01 11:23:00	2025-03-17 11:23:00	2021-07-01	16	Biotic	TSWV	Impact	Stress	1	5	green_area.Side	0.809185
2021-07-05 06:52:00	2025-03-17 06:52:00	2021-07-05	20	Biotic	TSWV	Impact	Stress	1	5	green_area.Side	0.73345
2021-06-21 11:04:00	2025-03-17 11:04:00	2021-06-21	6	Biotic	TSWV	Impact	Stress	1	6	green_area.Side	0.885866
2021-06-25 14:06:00	2025-03-17 14:06:00	2021-06-25	10	Biotic	TSWV	Impact	Stress	1	6	green_area.Side	0.85585
2021-07-01 11:21:00	2025-03-17 11:21:00	2021-07-01	16	Biotic	TSWV	Impact	Stress	1	6	green_area.Side	0.793973
2021-07-05 06:40:00	2025-03-17 06:40:00	2021-07-05	20	Biotic	TSWV	Impact	Stress	1	6	green_area.Side	0.699931
2021-06-21 11:09:00	2025-03-17 11:09:00	2021-06-21	6	Biotic	TSWV	Impact	Stress	1	7	green_area.Side	0.906931
2021-06-25 14:01:00	2025-03-17 14:01:00	2021-06-25	10	Biotic	TSWV	Impact	Stress	1	7	green_area.Side	0.863384
2021-07-01 11:20:00	2025-03-17 11:20:00	2021-07-01	16	Biotic	TSWV	Impact	Stress	1	7	green_area.Side	0.797127
2021-07-05 06:42:00	2025-03-17 06:42:00	2021-07-05	20	Biotic	TSWV	Impact	Stress	1	7	green_area.Side	0.715342
2021-06-21 11:09:00	2025-03-17 11:09:00	2021-06-21	6	Biotic	TSWV	Impact	Stress	1	8	green_area.Side	0.912064
2021-06-25 13:58:00	2025-03-17 13:58:00	2021-06-25	10	Biotic	TSWV	Impact	Stress	1	8	green_area.Side	0.895139
2021-07-01 11:25:00	2025-03-17 11:25:00	2021-07-01	16	Biotic	TSWV	Impact	Stress	1	8	green_area.Side	0.832227
2021-07-05 06:45:00	2025-03-17 06:45:00	2021-07-05	20	Biotic	TSWV	Impact	Stress	1	8	green_area.Side	0.722629
2021-06-21 11:10:00	2025-03-17 11:10:00	2021-06-21	6	Biotic	TSWV	Impact	Stress	1	9	green_area.Side	0.888263
2021-06-25 13:57:00	2025-03-17 13:57:00	2021-06-25	10	Biotic	TSWV	Impact	Stress	1	9	green_area.Side	0.87529
2021-07-01 11:19:00	2025-03-17 11:19:00	2021-07-01	16	Biotic	TSWV	Impact	Stress	1	9	green_area.Side	0.852287
2021-07-05 06:47:00	2025-03-17 06:47:00	2021-07-05	20	Biotic	TSWV	Impact	Stress	1	9	green_area.Side	0.79366
2021-06-21 11:11:00	2025-03-17 11:11:00	2021-06-21	6	Biotic	TSWV	Impact	Stress	1	10	green_area.Side	0.918999
2021-06-25 14:00:00	2025-03-17 14:00:00	2021-06-25	10	Biotic	TSWV	Impact	Stress	1	10	green_area.Side	0.882274
2021-07-01 11:24:00	2025-03-17 11:24:00	2021-07-01	16	Biotic	TSWV	Impact	Stress	1	10	green_area.Side	0.826562
2021-07-05 06:49:00	2025-03-17 06:49:00	2021-07-05	20	Biotic	TSWV	Impact	Stress	1	10	green_area.Side	0.734502
2021-06-21 11:12:00	2025-03-17 11:12:00	2021-06-21	6	Biotic	TSWV	Impact	Stress	1	11	green_area.Side	0.915114
2021-06-25 14:00:00	2025-03-17 14:00:00	2021-06-25	10	Biotic	TSWV	Impact	Stress	1	11	green_area.Side	0.891152
2021-07-01 11:21:00	2025-03-17 11:21:00	2021-07-01	16	Biotic	TSWV	Impact	Stress	1	11	green_area.Side	0.838259
2021-07-05 06:50:00	2025-03-17 06:50:00	2021-07-05	20	Biotic	TSWV	Impact	Stress	1	11	green_area.Side	0.76149
2021-06-21 11:07:00	2025-03-17 11:07:00	2021-06-21	6	Biotic	TSWV	Impact	Stress	1	12	green_area.Side	0.901652
2021-06-25 13:58:00	2025-03-17 13:58:00	2021-06-25	10	Biotic	TSWV	Impact	Stress	1	12	green_area.Side	0.890478
2021-07-01 11:17:00	2025-03-17 11:17:00	2021-07-01	16	Biotic	TSWV	Impact	Stress	1	12	green_area.Side	0.857023
2021-07-05 06:41:00	2025-03-17 06:41:00	2021-07-05	20	Biotic	TSWV	Impact	Stress	1	12	green_area.Side	0.838736
2021-06-21 10:16:00	2025-03-17 10:16:00	2021-06-21	6	Biotic	TSWV	Dobler	Control	1	1	green_area.Side	0.907208
2021-06-25 13:28:00	2025-03-17 13:28:00	2021-06-25	10	Biotic	TSWV	Dobler	Control	1	1	green_area.Side	0.8768
2021-07-01 10:30:00	2025-03-17 10:30:00	2021-07-01	16	Biotic	TSWV	Dobler	Control	1	1	green_area.Side	0.843148
2021-07-05 07:33:00	2025-03-17 07:33:00	2021-07-05	20	Biotic	TSWV	Dobler	Control	1	1	green_area.Side	0.810558
2021-06-21 10:20:00	2025-03-17 10:20:00	2021-06-21	6	Biotic	TSWV	Dobler	Control	1	2	green_area.Side	0.893212
2021-06-25 13:30:00	2025-03-17 13:30:00	2021-06-25	10	Biotic	TSWV	Dobler	Control	1	2	green_area.Side	0.881608
2021-07-01 10:32:00	2025-03-17 10:32:00	2021-07-01	16	Biotic	TSWV	Dobler	Control	1	2	green_area.Side	0.875334
2021-07-05 07:34:00	2025-03-17 07:34:00	2021-07-05	20	Biotic	TSWV	Dobler	Control	1	2	green_area.Side	0.859229
2021-06-21 10:18:00	2025-03-17 10:18:00	2021-06-21	6	Biotic	TSWV	Dobler	Control	1	3	green_area.Side	0.875465
2021-06-25 13:31:00	2025-03-17 13:31:00	2021-06-25	10	Biotic	TSWV	Dobler	Control	1	3	green_area.Side	0.872768
2021-07-01 10:33:00	2025-03-17 10:33:00	2021-07-01	16	Biotic	TSWV	Dobler	Control	1	3	green_area.Side	0.85888
2021-07-05 07:35:00	2025-03-17 07:35:00	2021-07-05	20	Biotic	TSWV	Dobler	Control	1	3	green_area.Side	0.821755
2021-06-21 10:19:00	2025-03-17 10:19:00	2021-06-21	6	Biotic	TSWV	Dobler	Control	1	4	green_area.Side	0.900304
2021-06-25 13:32:00	2025-03-17 13:32:00	2021-06-25	10	Biotic	TSWV	Dobler	Control	1	4	green_area.Side	0.863537
2021-06-21 10:16:00	2025-03-17 10:16:00	2021-06-21	6	Biotic	TSWV	Dobler	Control	1	5	green_area.Side	0.885716
2021-06-25 13:29:00	2025-03-17 13:29:00	2021-06-25	10	Biotic	TSWV	Dobler	Control	1	5	green_area.Side	0.866149
2021-07-01 10:32:00	2025-03-17 10:32:00	2021-07-01	16	Biotic	TSWV	Dobler	Control	1	5	green_area.Side	0.839051
2021-07-05 07:24:00	2025-03-17 07:24:00	2021-07-05	20	Biotic	TSWV	Dobler	Control	1	5	green_area.Side	0.821657
2021-06-21 10:17:00	2025-03-17 10:17:00	2021-06-21	6	Biotic	TSWV	Dobler	Control	1	6	green_area.Side	0.904057
2021-06-25 13:32:00	2025-03-17 13:32:00	2021-06-25	10	Biotic	TSWV	Dobler	Control	1	6	green_area.Side	0.892474
2021-07-01 10:31:00	2025-03-17 10:31:00	2021-07-01	16	Biotic	TSWV	Dobler	Control	1	6	green_area.Side	0.87733
2021-07-05 07:36:00	2025-03-17 07:36:00	2021-07-05	20	Biotic	TSWV	Dobler	Control	1	6	green_area.Side	0.859231
2021-06-21 11:19:00	2025-03-17 11:19:00	2021-06-21	6	Biotic	TSWV	Dobler	Stress	1	1	green_area.Side	0.90531
2021-06-25 14:09:00	2025-03-17 14:09:00	2021-06-25	10	Biotic	TSWV	Dobler	Stress	1	1	green_area.Side	0.888913
2021-07-01 12:25:00	2025-03-17 12:25:00	2021-07-01	16	Biotic	TSWV	Dobler	Stress	1	1	green_area.Side	0.664976
2021-07-05 07:11:00	2025-03-17 07:11:00	2021-07-05	20	Biotic	TSWV	Dobler	Stress	1	1	green_area.Side	0.629005
2021-06-21 11:17:00	2025-03-17 11:17:00	2021-06-21	6	Biotic	TSWV	Dobler	Stress	1	2	green_area.Side	0.895747
2021-06-21 11:20:00	2025-03-17 11:20:00	2021-06-21	6	Biotic	TSWV	Dobler	Stress	1	3	green_area.Side	0.907747
2021-06-25 14:18:00	2025-03-17 14:18:00	2021-06-25	10	Biotic	TSWV	Dobler	Stress	1	3	green_area.Side	0.891204
2021-07-01 12:11:00	2025-03-17 12:11:00	2021-07-01	16	Biotic	TSWV	Dobler	Stress	1	3	green_area.Side	0.844734
2021-07-05 07:14:00	2025-03-17 07:14:00	2021-07-05	20	Biotic	TSWV	Dobler	Stress	1	3	green_area.Side	0.839909
2021-06-21 11:25:00	2025-03-17 11:25:00	2021-06-21	6	Biotic	TSWV	Dobler	Stress	1	4	green_area.Side	0.897843
2021-06-25 14:08:00	2025-03-17 14:08:00	2021-06-25	10	Biotic	TSWV	Dobler	Stress	1	4	green_area.Side	0.864107
2021-07-01 12:20:00	2025-03-17 12:20:00	2021-07-01	16	Biotic	TSWV	Dobler	Stress	1	4	green_area.Side	0.800676
2021-07-05 07:10:00	2025-03-17 07:10:00	2021-07-05	20	Biotic	TSWV	Dobler	Stress	1	4	green_area.Side	0.733864
2021-06-21 11:15:00	2025-03-17 11:15:00	2021-06-21	6	Biotic	TSWV	Dobler	Stress	1	5	green_area.Side	0.883291
2021-06-25 14:08:00	2025-03-17 14:08:00	2021-06-25	10	Biotic	TSWV	Dobler	Stress	1	5	green_area.Side	0.873085
2021-07-01 12:22:00	2025-03-17 12:22:00	2021-07-01	16	Biotic	TSWV	Dobler	Stress	1	5	green_area.Side	0.854393
2021-07-05 07:16:00	2025-03-17 07:16:00	2021-07-05	20	Biotic	TSWV	Dobler	Stress	1	5	green_area.Side	0.838451
2021-06-21 11:22:00	2025-03-17 11:22:00	2021-06-21	6	Biotic	TSWV	Dobler	Stress	1	6	green_area.Side	0.888176
2021-06-25 14:10:00	2025-03-17 14:10:00	2021-06-25	10	Biotic	TSWV	Dobler	Stress	1	6	green_area.Side	0.874899
2021-07-01 12:23:00	2025-03-17 12:23:00	2021-07-01	16	Biotic	TSWV	Dobler	Stress	1	6	green_area.Side	0.801026
2021-07-05 07:15:00	2025-03-17 07:15:00	2021-07-05	20	Biotic	TSWV	Dobler	Stress	1	6	green_area.Side	0.72133
2021-06-21 11:21:00	2025-03-17 11:21:00	2021-06-21	6	Biotic	TSWV	Dobler	Stress	1	7	green_area.Side	0.882985
2021-06-25 14:11:00	2025-03-17 14:11:00	2021-06-25	10	Biotic	TSWV	Dobler	Stress	1	7	green_area.Side	0.871346
2021-07-01 12:13:00	2025-03-17 12:13:00	2021-07-01	16	Biotic	TSWV	Dobler	Stress	1	7	green_area.Side	0.785083
2021-07-05 07:14:00	2025-03-17 07:14:00	2021-07-05	20	Biotic	TSWV	Dobler	Stress	1	7	green_area.Side	0.736099
2021-06-21 11:14:00	2025-03-17 11:14:00	2021-06-21	6	Biotic	TSWV	Dobler	Stress	1	8	green_area.Side	0.899629
2021-06-25 14:12:00	2025-03-17 14:12:00	2021-06-25	10	Biotic	TSWV	Dobler	Stress	1	8	green_area.Side	0.870144
2021-07-01 12:24:00	2025-03-17 12:24:00	2021-07-01	16	Biotic	TSWV	Dobler	Stress	1	8	green_area.Side	0.82208
2021-07-05 07:17:00	2025-03-17 07:17:00	2021-07-05	20	Biotic	TSWV	Dobler	Stress	1	8	green_area.Side	0.772518
2021-06-21 11:22:00	2025-03-17 11:22:00	2021-06-21	6	Biotic	TSWV	Dobler	Stress	1	9	green_area.Side	0.903212
2021-06-25 14:13:00	2025-03-17 14:13:00	2021-06-25	10	Biotic	TSWV	Dobler	Stress	1	9	green_area.Side	0.851133
2021-07-01 12:10:00	2025-03-17 12:10:00	2021-07-01	16	Biotic	TSWV	Dobler	Stress	1	9	green_area.Side	0.811629
2021-07-05 07:12:00	2025-03-17 07:12:00	2021-07-05	20	Biotic	TSWV	Dobler	Stress	1	9	green_area.Side	0.738484
2021-06-21 11:16:00	2025-03-17 11:16:00	2021-06-21	6	Biotic	TSWV	Dobler	Stress	1	10	green_area.Side	0.873213
2021-06-25 14:14:00	2025-03-17 14:14:00	2021-06-25	10	Biotic	TSWV	Dobler	Stress	1	10	green_area.Side	0.851373
2021-07-01 12:12:00	2025-03-17 12:12:00	2021-07-01	16	Biotic	TSWV	Dobler	Stress	1	10	green_area.Side	0.836725
2021-07-05 07:13:00	2025-03-17 07:13:00	2021-07-05	20	Biotic	TSWV	Dobler	Stress	1	10	green_area.Side	0.791099
2021-06-21 11:24:00	2025-03-17 11:24:00	2021-06-21	6	Biotic	TSWV	Dobler	Stress	1	11	green_area.Side	0.910373
2021-06-25 14:15:00	2025-03-17 14:15:00	2021-06-25	10	Biotic	TSWV	Dobler	Stress	1	11	green_area.Side	0.873038
2021-07-01 12:23:00	2025-03-17 12:23:00	2021-07-01	16	Biotic	TSWV	Dobler	Stress	1	11	green_area.Side	0.830555
2021-07-05 07:16:00	2025-03-17 07:16:00	2021-07-05	20	Biotic	TSWV	Dobler	Stress	1	11	green_area.Side	0.757045
2021-06-21 11:14:00	2025-03-17 11:14:00	2021-06-21	6	Biotic	TSWV	Dobler	Stress	1	12	green_area.Side	0.889207
2021-06-25 14:13:00	2025-03-17 14:13:00	2021-06-25	10	Biotic	TSWV	Dobler	Stress	1	12	green_area.Side	0.857457
2021-07-01 12:21:00	2025-03-17 12:21:00	2021-07-01	16	Biotic	TSWV	Dobler	Stress	1	12	green_area.Side	0.639789
2021-07-05 07:11:00	2025-03-17 07:11:00	2021-07-05	20	Biotic	TSWV	Dobler	Stress	1	12	green_area.Side	0.576151
2021-06-21 10:29:00	2025-03-17 10:29:00	2021-06-21	6	Biotic	TSWV	UC82	Control	1	1	green_area.Top	0.962346
2021-06-25 13:35:00	2025-03-17 13:35:00	2021-06-25	10	Biotic	TSWV	UC82	Control	1	1	green_area.Top	0.959373
2021-07-01 10:28:00	2025-03-17 10:28:00	2021-07-01	16	Biotic	TSWV	UC82	Control	1	1	green_area.Top	0.95615
2021-07-05 07:33:00	2025-03-17 07:33:00	2021-07-05	20	Biotic	TSWV	UC82	Control	1	1	green_area.Top	0.953109
2021-06-21 10:29:00	2025-03-17 10:29:00	2021-06-21	6	Biotic	TSWV	UC82	Control	1	2	green_area.Top	0.96221
2021-06-25 13:51:00	2025-03-17 13:51:00	2021-06-25	10	Biotic	TSWV	UC82	Control	1	2	green_area.Top	0.958752
2021-07-01 10:25:00	2025-03-17 10:25:00	2021-07-01	16	Biotic	TSWV	UC82	Control	1	2	green_area.Top	0.959116
2021-07-05 07:32:00	2025-03-17 07:32:00	2021-07-05	20	Biotic	TSWV	UC82	Control	1	2	green_area.Top	0.955231
2021-06-21 10:26:00	2025-03-17 10:26:00	2021-06-21	6	Biotic	TSWV	UC82	Control	1	3	green_area.Top	0.959427
2021-06-25 13:40:00	2025-03-17 13:40:00	2021-06-25	10	Biotic	TSWV	UC82	Control	1	3	green_area.Top	0.94727
2021-07-01 10:25:00	2025-03-17 10:25:00	2021-07-01	16	Biotic	TSWV	UC82	Control	1	3	green_area.Top	0.966574
2021-07-05 06:59:00	2025-03-17 06:59:00	2021-07-05	20	Biotic	TSWV	UC82	Control	1	3	green_area.Top	0.959331
2021-06-21 10:26:00	2025-03-17 10:26:00	2021-06-21	6	Biotic	TSWV	UC82	Control	1	4	green_area.Top	0.946096
2021-06-25 13:42:00	2025-03-17 13:42:00	2021-06-25	10	Biotic	TSWV	UC82	Control	1	4	green_area.Top	0.947363
2021-07-01 10:30:00	2025-03-17 10:30:00	2021-07-01	16	Biotic	TSWV	UC82	Control	1	4	green_area.Top	0.950913
2021-07-05 06:59:00	2025-03-17 06:59:00	2021-07-05	20	Biotic	TSWV	UC82	Control	1	4	green_area.Top	0.948309
2021-06-21 10:30:00	2025-03-17 10:30:00	2021-06-21	6	Biotic	TSWV	UC82	Control	1	5	green_area.Top	0.954645
2021-06-25 13:42:00	2025-03-17 13:42:00	2021-06-25	10	Biotic	TSWV	UC82	Control	1	5	green_area.Top	0.948975
2021-07-01 10:28:00	2025-03-17 10:28:00	2021-07-01	16	Biotic	TSWV	UC82	Control	1	5	green_area.Top	0.953979
2021-07-05 06:56:00	2025-03-17 06:56:00	2021-07-05	20	Biotic	TSWV	UC82	Control	1	5	green_area.Top	0.950146
2021-06-21 10:25:00	2025-03-17 10:25:00	2021-06-21	6	Biotic	TSWV	UC82	Control	1	6	green_area.Top	0.947517
2021-06-25 13:38:00	2025-03-17 13:38:00	2021-06-25	10	Biotic	TSWV	UC82	Control	1	6	green_area.Top	0.935847
2021-07-01 10:29:00	2025-03-17 10:29:00	2021-07-01	16	Biotic	TSWV	UC82	Control	1	6	green_area.Top	0.95363
2021-07-05 07:00:00	2025-03-17 07:00:00	2021-07-05	20	Biotic	TSWV	UC82	Control	1	6	green_area.Top	0.950494
2021-06-21 11:28:00	2025-03-17 11:28:00	2021-06-21	6	Biotic	TSWV	UC82	Stress	1	1	green_area.Top	0.962688
2021-06-25 14:22:00	2025-03-17 14:22:00	2021-06-25	10	Biotic	TSWV	UC82	Stress	1	1	green_area.Top	0.943988
2021-07-01 10:47:00	2025-03-17 10:47:00	2021-07-01	16	Biotic	TSWV	UC82	Stress	1	1	green_area.Top	0.94815
2021-07-05 06:36:00	2025-03-17 06:36:00	2021-07-05	20	Biotic	TSWV	UC82	Stress	1	1	green_area.Top	0.921291
2021-06-21 11:34:00	2025-03-17 11:34:00	2021-06-21	6	Biotic	TSWV	UC82	Stress	1	2	green_area.Top	0.947149
2021-06-25 14:24:00	2025-03-17 14:24:00	2021-06-25	10	Biotic	TSWV	UC82	Stress	1	2	green_area.Top	0.953201
2021-07-01 10:52:00	2025-03-17 10:52:00	2021-07-01	16	Biotic	TSWV	UC82	Stress	1	2	green_area.Top	0.947006
2021-07-05 06:38:00	2025-03-17 06:38:00	2021-07-05	20	Biotic	TSWV	UC82	Stress	1	2	green_area.Top	0.896091
2021-06-21 11:37:00	2025-03-17 11:37:00	2021-06-21	6	Biotic	TSWV	UC82	Stress	1	3	green_area.Top	0.948616
2021-06-25 14:05:00	2025-03-17 14:05:00	2021-06-25	10	Biotic	TSWV	UC82	Stress	1	3	green_area.Top	0.941277
2021-07-01 10:48:00	2025-03-17 10:48:00	2021-07-01	16	Biotic	TSWV	UC82	Stress	1	3	green_area.Top	0.909886
2021-07-05 06:35:00	2025-03-17 06:35:00	2021-07-05	20	Biotic	TSWV	UC82	Stress	1	3	green_area.Top	0.752703
2021-06-21 11:31:00	2025-03-17 11:31:00	2021-06-21	6	Biotic	TSWV	UC82	Stress	1	4	green_area.Top	0.957189
2021-06-25 14:27:00	2025-03-17 14:27:00	2021-06-25	10	Biotic	TSWV	UC82	Stress	1	4	green_area.Top	0.941139
2021-07-01 10:49:00	2025-03-17 10:49:00	2021-07-01	16	Biotic	TSWV	UC82	Stress	1	4	green_area.Top	0.904311
2021-07-05 06:31:00	2025-03-17 06:31:00	2021-07-05	20	Biotic	TSWV	UC82	Stress	1	4	green_area.Top	0.817116
2021-06-21 11:32:00	2025-03-17 11:32:00	2021-06-21	6	Biotic	TSWV	UC82	Stress	1	5	green_area.Top	0.963152
2021-06-25 14:23:00	2025-03-17 14:23:00	2021-06-25	10	Biotic	TSWV	UC82	Stress	1	5	green_area.Top	0.95669
2021-07-01 10:51:00	2025-03-17 10:51:00	2021-07-01	16	Biotic	TSWV	UC82	Stress	1	5	green_area.Top	0.944149
2021-07-05 06:32:00	2025-03-17 06:32:00	2021-07-05	20	Biotic	TSWV	UC82	Stress	1	5	green_area.Top	0.890505
2021-06-21 11:27:00	2025-03-17 11:27:00	2021-06-21	6	Biotic	TSWV	UC82	Stress	1	6	green_area.Top	0.956431
2021-06-25 14:17:00	2025-03-17 14:17:00	2021-06-25	10	Biotic	TSWV	UC82	Stress	1	6	green_area.Top	0.940613
2021-07-01 10:54:00	2025-03-17 10:54:00	2021-07-01	16	Biotic	TSWV	UC82	Stress	1	6	green_area.Top	0.899998
2021-07-05 06:37:00	2025-03-17 06:37:00	2021-07-05	20	Biotic	TSWV	UC82	Stress	1	6	green_area.Top	0.803156
2021-06-21 11:35:00	2025-03-17 11:35:00	2021-06-21	6	Biotic	TSWV	UC82	Stress	1	7	green_area.Top	0.960368
2021-06-25 14:20:00	2025-03-17 14:20:00	2021-06-25	10	Biotic	TSWV	UC82	Stress	1	7	green_area.Top	0.951459
2021-07-01 10:52:00	2025-03-17 10:52:00	2021-07-01	16	Biotic	TSWV	UC82	Stress	1	7	green_area.Top	0.94612
2021-07-05 06:30:00	2025-03-17 06:30:00	2021-07-05	20	Biotic	TSWV	UC82	Stress	1	7	green_area.Top	0.877684
2021-06-21 11:35:00	2025-03-17 11:35:00	2021-06-21	6	Biotic	TSWV	UC82	Stress	1	8	green_area.Top	0.960337
2021-06-25 14:22:00	2025-03-17 14:22:00	2021-06-25	10	Biotic	TSWV	UC82	Stress	1	8	green_area.Top	0.963534
2021-07-01 10:50:00	2025-03-17 10:50:00	2021-07-01	16	Biotic	TSWV	UC82	Stress	1	8	green_area.Top	0.950277
2021-07-05 06:33:00	2025-03-17 06:33:00	2021-07-05	20	Biotic	TSWV	UC82	Stress	1	8	green_area.Top	0.913233
2021-06-21 11:27:00	2025-03-17 11:27:00	2021-06-21	6	Biotic	TSWV	UC82	Stress	1	9	green_area.Top	0.960175
2021-06-25 14:17:00	2025-03-17 14:17:00	2021-06-25	10	Biotic	TSWV	UC82	Stress	1	9	green_area.Top	0.961262
2021-07-01 10:47:00	2025-03-17 10:47:00	2021-07-01	16	Biotic	TSWV	UC82	Stress	1	9	green_area.Top	0.946918
2021-07-05 06:37:00	2025-03-17 06:37:00	2021-07-05	20	Biotic	TSWV	UC82	Stress	1	9	green_area.Top	0.90603
2021-06-21 11:26:00	2025-03-17 11:26:00	2021-06-21	6	Biotic	TSWV	UC82	Stress	1	10	green_area.Top	0.966461
2021-06-25 14:20:00	2025-03-17 14:20:00	2021-06-25	10	Biotic	TSWV	UC82	Stress	1	10	green_area.Top	0.952789
2021-07-01 10:49:00	2025-03-17 10:49:00	2021-07-01	16	Biotic	TSWV	UC82	Stress	1	10	green_area.Top	0.939591
2021-07-05 06:34:00	2025-03-17 06:34:00	2021-07-05	20	Biotic	TSWV	UC82	Stress	1	10	green_area.Top	0.822695
2021-06-21 11:33:00	2025-03-17 11:33:00	2021-06-21	6	Biotic	TSWV	UC82	Stress	1	11	green_area.Top	0.963298
2021-06-25 14:19:00	2025-03-17 14:19:00	2021-06-25	10	Biotic	TSWV	UC82	Stress	1	11	green_area.Top	0.962794
2021-07-01 10:53:00	2025-03-17 10:53:00	2021-07-01	16	Biotic	TSWV	UC82	Stress	1	11	green_area.Top	0.957951
2021-07-05 06:34:00	2025-03-17 06:34:00	2021-07-05	20	Biotic	TSWV	UC82	Stress	1	11	green_area.Top	0.927472
2021-06-21 11:31:00	2025-03-17 11:31:00	2021-06-21	6	Biotic	TSWV	UC82	Stress	1	12	green_area.Top	0.965477
2021-06-25 14:21:00	2025-03-17 14:21:00	2021-06-25	10	Biotic	TSWV	UC82	Stress	1	12	green_area.Top	0.961111
2021-07-01 10:54:00	2025-03-17 10:54:00	2021-07-01	16	Biotic	TSWV	UC82	Stress	1	12	green_area.Top	0.929255
2021-07-05 06:39:00	2025-03-17 06:39:00	2021-07-05	20	Biotic	TSWV	UC82	Stress	1	12	green_area.Top	0.837971
2021-06-21 10:12:00	2025-03-17 10:12:00	2021-06-21	6	Biotic	TSWV	Faber	Control	1	1	green_area.Top	0.960304
2021-06-25 13:53:00	2025-03-17 13:53:00	2021-06-25	10	Biotic	TSWV	Faber	Control	1	1	green_area.Top	0.964451
2021-07-01 10:19:00	2025-03-17 10:19:00	2021-07-01	16	Biotic	TSWV	Faber	Control	1	1	green_area.Top	0.963462
2021-07-05 07:29:00	2025-03-17 07:29:00	2021-07-05	20	Biotic	TSWV	Faber	Control	1	1	green_area.Top	0.968644
2021-06-21 10:11:00	2025-03-17 10:11:00	2021-06-21	6	Biotic	TSWV	Faber	Control	1	2	green_area.Top	0.967805
2021-06-25 13:34:00	2025-03-17 13:34:00	2021-06-25	10	Biotic	TSWV	Faber	Control	1	2	green_area.Top	0.953401
2021-07-01 10:24:00	2025-03-17 10:24:00	2021-07-01	16	Biotic	TSWV	Faber	Control	1	2	green_area.Top	0.964321
2021-07-05 07:28:00	2025-03-17 07:28:00	2021-07-05	20	Biotic	TSWV	Faber	Control	1	2	green_area.Top	0.965404
2021-06-21 10:12:00	2025-03-17 10:12:00	2021-06-21	6	Biotic	TSWV	Faber	Control	1	3	green_area.Top	0.96835
2021-06-25 13:33:00	2025-03-17 13:33:00	2021-06-25	10	Biotic	TSWV	Faber	Control	1	3	green_area.Top	0.961409
2021-07-01 10:23:00	2025-03-17 10:23:00	2021-07-01	16	Biotic	TSWV	Faber	Control	1	3	green_area.Top	0.968431
2021-07-05 07:28:00	2025-03-17 07:28:00	2021-07-05	20	Biotic	TSWV	Faber	Control	1	3	green_area.Top	0.972009
2021-06-21 10:13:00	2025-03-17 10:13:00	2021-06-21	6	Biotic	TSWV	Faber	Control	1	4	green_area.Top	0.96509
2021-06-25 13:53:00	2025-03-17 13:53:00	2021-06-25	10	Biotic	TSWV	Faber	Control	1	4	green_area.Top	0.962784
2021-07-01 10:22:00	2025-03-17 10:22:00	2021-07-01	16	Biotic	TSWV	Faber	Control	1	4	green_area.Top	0.963078
2021-07-05 07:31:00	2025-03-17 07:31:00	2021-07-05	20	Biotic	TSWV	Faber	Control	1	4	green_area.Top	0.966527
2021-06-21 10:11:00	2025-03-17 10:11:00	2021-06-21	6	Biotic	TSWV	Faber	Control	1	5	green_area.Top	0.967105
2021-06-25 13:52:00	2025-03-17 13:52:00	2021-06-25	10	Biotic	TSWV	Faber	Control	1	5	green_area.Top	0.954722
2021-07-01 10:21:00	2025-03-17 10:21:00	2021-07-01	16	Biotic	TSWV	Faber	Control	1	5	green_area.Top	0.968641
2021-07-05 07:30:00	2025-03-17 07:30:00	2021-07-05	20	Biotic	TSWV	Faber	Control	1	5	green_area.Top	0.966954
2021-06-21 10:15:00	2025-03-17 10:15:00	2021-06-21	6	Biotic	TSWV	Faber	Control	1	6	green_area.Top	0.963681
2021-06-25 13:50:00	2025-03-17 13:50:00	2021-06-25	10	Biotic	TSWV	Faber	Control	1	6	green_area.Top	0.954944
2021-07-01 10:20:00	2025-03-17 10:20:00	2021-07-01	16	Biotic	TSWV	Faber	Control	1	6	green_area.Top	0.963767
2021-07-05 07:30:00	2025-03-17 07:30:00	2021-07-05	20	Biotic	TSWV	Faber	Control	1	6	green_area.Top	0.965415
2021-06-21 10:59:00	2025-03-17 10:59:00	2021-06-21	6	Biotic	TSWV	Faber	Stress	1	1	green_area.Top	0.967027
2021-06-25 14:32:00	2025-03-17 14:32:00	2021-06-25	10	Biotic	TSWV	Faber	Stress	1	1	green_area.Top	0.970694
2021-07-01 10:57:00	2025-03-17 10:57:00	2021-07-01	16	Biotic	TSWV	Faber	Stress	1	1	green_area.Top	0.955555
2021-07-05 06:51:00	2025-03-17 06:51:00	2021-07-05	20	Biotic	TSWV	Faber	Stress	1	1	green_area.Top	0.938266
2021-06-21 10:56:00	2025-03-17 10:56:00	2021-06-21	6	Biotic	TSWV	Faber	Stress	1	2	green_area.Top	0.962704
2021-06-25 14:30:00	2025-03-17 14:30:00	2021-06-25	10	Biotic	TSWV	Faber	Stress	1	2	green_area.Top	0.961348
2021-07-01 11:00:00	2025-03-17 11:00:00	2021-07-01	16	Biotic	TSWV	Faber	Stress	1	2	green_area.Top	0.941333
2021-07-05 06:53:00	2025-03-17 06:53:00	2021-07-05	20	Biotic	TSWV	Faber	Stress	1	2	green_area.Top	0.937594
2021-06-25 14:29:00	2025-03-17 14:29:00	2021-06-25	10	Biotic	TSWV	Faber	Stress	1	3	green_area.Top	0.954882
2021-07-01 11:01:00	2025-03-17 11:01:00	2021-07-01	16	Biotic	TSWV	Faber	Stress	1	3	green_area.Top	0.927361
2021-07-05 06:57:00	2025-03-17 06:57:00	2021-07-05	20	Biotic	TSWV	Faber	Stress	1	3	green_area.Top	0.895243
2021-06-21 10:59:00	2025-03-17 10:59:00	2021-06-21	6	Biotic	TSWV	Faber	Stress	1	4	green_area.Top	0.967466
2021-06-25 14:26:00	2025-03-17 14:26:00	2021-06-25	10	Biotic	TSWV	Faber	Stress	1	4	green_area.Top	0.97077
2021-07-01 11:03:00	2025-03-17 11:03:00	2021-07-01	16	Biotic	TSWV	Faber	Stress	1	4	green_area.Top	0.937357
2021-07-05 06:48:00	2025-03-17 06:48:00	2021-07-05	20	Biotic	TSWV	Faber	Stress	1	4	green_area.Top	0.894386
2021-06-21 11:00:00	2025-03-17 11:00:00	2021-06-21	6	Biotic	TSWV	Faber	Stress	1	5	green_area.Top	0.967618
2021-06-25 14:30:00	2025-03-17 14:30:00	2021-06-25	10	Biotic	TSWV	Faber	Stress	1	5	green_area.Top	0.96364
2021-07-01 11:04:00	2025-03-17 11:04:00	2021-07-01	16	Biotic	TSWV	Faber	Stress	1	5	green_area.Top	0.929782
2021-07-05 06:51:00	2025-03-17 06:51:00	2021-07-05	20	Biotic	TSWV	Faber	Stress	1	5	green_area.Top	0.884281
2021-06-21 10:54:00	2025-03-17 10:54:00	2021-06-21	6	Biotic	TSWV	Faber	Stress	1	6	green_area.Top	0.966993
2021-06-25 14:02:00	2025-03-17 14:02:00	2021-06-25	10	Biotic	TSWV	Faber	Stress	1	6	green_area.Top	0.967756
2021-07-01 10:58:00	2025-03-17 10:58:00	2021-07-01	16	Biotic	TSWV	Faber	Stress	1	6	green_area.Top	0.924816
2021-07-05 06:48:00	2025-03-17 06:48:00	2021-07-05	20	Biotic	TSWV	Faber	Stress	1	6	green_area.Top	0.895749
2021-06-21 11:01:00	2025-03-17 11:01:00	2021-06-21	6	Biotic	TSWV	Faber	Stress	1	7	green_area.Top	0.955605
2021-06-25 14:25:00	2025-03-17 14:25:00	2021-06-25	10	Biotic	TSWV	Faber	Stress	1	7	green_area.Top	0.970533
2021-07-01 11:06:00	2025-03-17 11:06:00	2021-07-01	16	Biotic	TSWV	Faber	Stress	1	7	green_area.Top	0.938689
2021-07-05 06:55:00	2025-03-17 06:55:00	2021-07-05	20	Biotic	TSWV	Faber	Stress	1	7	green_area.Top	0.90816
2021-06-21 11:03:00	2025-03-17 11:03:00	2021-06-21	6	Biotic	TSWV	Faber	Stress	1	8	green_area.Top	0.964972
2021-06-25 14:25:00	2025-03-17 14:25:00	2021-06-25	10	Biotic	TSWV	Faber	Stress	1	8	green_area.Top	0.965843
2021-07-01 11:02:00	2025-03-17 11:02:00	2021-07-01	16	Biotic	TSWV	Faber	Stress	1	8	green_area.Top	0.928551
2021-07-05 06:58:00	2025-03-17 06:58:00	2021-07-05	20	Biotic	TSWV	Faber	Stress	1	8	green_area.Top	0.874447
2021-06-21 11:01:00	2025-03-17 11:01:00	2021-06-21	6	Biotic	TSWV	Faber	Stress	1	9	green_area.Top	0.957213
2021-06-25 14:32:00	2025-03-17 14:32:00	2021-06-25	10	Biotic	TSWV	Faber	Stress	1	9	green_area.Top	0.955464
2021-07-01 11:05:00	2025-03-17 11:05:00	2021-07-01	16	Biotic	TSWV	Faber	Stress	1	9	green_area.Top	0.934249
2021-07-05 06:54:00	2025-03-17 06:54:00	2021-07-05	20	Biotic	TSWV	Faber	Stress	1	9	green_area.Top	0.909979
2021-06-21 10:53:00	2025-03-17 10:53:00	2021-06-21	6	Biotic	TSWV	Faber	Stress	1	10	green_area.Top	0.961252
2021-06-25 14:31:00	2025-03-17 14:31:00	2021-06-25	10	Biotic	TSWV	Faber	Stress	1	10	green_area.Top	0.958336
2021-07-01 11:04:00	2025-03-17 11:04:00	2021-07-01	16	Biotic	TSWV	Faber	Stress	1	10	green_area.Top	0.917411
2021-07-05 06:45:00	2025-03-17 06:45:00	2021-07-05	20	Biotic	TSWV	Faber	Stress	1	10	green_area.Top	0.851762
2021-06-21 10:53:00	2025-03-17 10:53:00	2021-06-21	6	Biotic	TSWV	Faber	Stress	1	11	green_area.Top	0.967485
2021-06-25 14:27:00	2025-03-17 14:27:00	2021-06-25	10	Biotic	TSWV	Faber	Stress	1	11	green_area.Top	0.968129
2021-07-01 10:59:00	2025-03-17 10:59:00	2021-07-01	16	Biotic	TSWV	Faber	Stress	1	11	green_area.Top	0.950694
2021-07-05 06:53:00	2025-03-17 06:53:00	2021-07-05	20	Biotic	TSWV	Faber	Stress	1	11	green_area.Top	0.940472
2021-06-21 10:58:00	2025-03-17 10:58:00	2021-06-21	6	Biotic	TSWV	Faber	Stress	1	12	green_area.Top	0.966803
2021-06-25 14:28:00	2025-03-17 14:28:00	2021-06-25	10	Biotic	TSWV	Faber	Stress	1	12	green_area.Top	0.970142
2021-07-01 11:01:00	2025-03-17 11:01:00	2021-07-01	16	Biotic	TSWV	Faber	Stress	1	12	green_area.Top	0.947812
2021-07-05 06:56:00	2025-03-17 06:56:00	2021-07-05	20	Biotic	TSWV	Faber	Stress	1	12	green_area.Top	0.931363
2021-06-21 10:00:00	2025-03-17 10:00:00	2021-06-21	6	Biotic	TSWV	Impact	Control	1	1	green_area.Top	0.963246
2021-06-25 13:56:00	2025-03-17 13:56:00	2021-06-25	10	Biotic	TSWV	Impact	Control	1	1	green_area.Top	0.963991
2021-07-01 10:35:00	2025-03-17 10:35:00	2021-07-01	16	Biotic	TSWV	Impact	Control	1	1	green_area.Top	0.960333
2021-07-05 07:27:00	2025-03-17 07:27:00	2021-07-05	20	Biotic	TSWV	Impact	Control	1	1	green_area.Top	0.954704
2021-06-21 09:58:00	2025-03-17 09:58:00	2021-06-21	6	Biotic	TSWV	Impact	Control	1	2	green_area.Top	0.960231
2021-06-25 13:55:00	2025-03-17 13:55:00	2021-06-25	10	Biotic	TSWV	Impact	Control	1	2	green_area.Top	0.959626
2021-07-01 10:34:00	2025-03-17 10:34:00	2021-07-01	16	Biotic	TSWV	Impact	Control	1	2	green_area.Top	0.968649
2021-07-05 07:23:00	2025-03-17 07:23:00	2021-07-05	20	Biotic	TSWV	Impact	Control	1	2	green_area.Top	0.958357
2021-06-21 10:00:00	2025-03-17 10:00:00	2021-06-21	6	Biotic	TSWV	Impact	Control	1	3	green_area.Top	0.951343
2021-06-25 13:37:00	2025-03-17 13:37:00	2021-06-25	10	Biotic	TSWV	Impact	Control	1	3	green_area.Top	0.958153
2021-07-01 10:38:00	2025-03-17 10:38:00	2021-07-01	16	Biotic	TSWV	Impact	Control	1	3	green_area.Top	0.956171
2021-07-05 07:23:00	2025-03-17 07:23:00	2021-07-05	20	Biotic	TSWV	Impact	Control	1	3	green_area.Top	0.97229
2021-06-21 09:57:00	2025-03-17 09:57:00	2021-06-21	6	Biotic	TSWV	Impact	Control	1	4	green_area.Top	0.949518
2021-06-25 13:54:00	2025-03-17 13:54:00	2021-06-25	10	Biotic	TSWV	Impact	Control	1	4	green_area.Top	0.955516
2021-07-01 10:35:00	2025-03-17 10:35:00	2021-07-01	16	Biotic	TSWV	Impact	Control	1	4	green_area.Top	0.960699
2021-07-05 07:26:00	2025-03-17 07:26:00	2021-07-05	20	Biotic	TSWV	Impact	Control	1	4	green_area.Top	0.961542
2021-06-21 09:59:00	2025-03-17 09:59:00	2021-06-21	6	Biotic	TSWV	Impact	Control	1	5	green_area.Top	0.944925
2021-06-25 13:39:00	2025-03-17 13:39:00	2021-06-25	10	Biotic	TSWV	Impact	Control	1	5	green_area.Top	0.949031
2021-07-01 10:36:00	2025-03-17 10:36:00	2021-07-01	16	Biotic	TSWV	Impact	Control	1	5	green_area.Top	0.955315
2021-07-05 07:25:00	2025-03-17 07:25:00	2021-07-05	20	Biotic	TSWV	Impact	Control	1	5	green_area.Top	0.959945
2021-06-21 09:58:00	2025-03-17 09:58:00	2021-06-21	6	Biotic	TSWV	Impact	Control	1	6	green_area.Top	0.958553
2021-06-25 13:36:00	2025-03-17 13:36:00	2021-06-25	10	Biotic	TSWV	Impact	Control	1	6	green_area.Top	0.958491
2021-07-01 10:37:00	2025-03-17 10:37:00	2021-07-01	16	Biotic	TSWV	Impact	Control	1	6	green_area.Top	0.963679
2021-07-05 07:25:00	2025-03-17 07:25:00	2021-07-05	20	Biotic	TSWV	Impact	Control	1	6	green_area.Top	0.963633
2021-06-21 11:04:00	2025-03-17 11:04:00	2021-06-21	6	Biotic	TSWV	Impact	Stress	1	1	green_area.Top	0.963968
2021-06-25 14:07:00	2025-03-17 14:07:00	2021-06-25	10	Biotic	TSWV	Impact	Stress	1	1	green_area.Top	0.95181
2021-07-01 11:23:00	2025-03-17 11:23:00	2021-07-01	16	Biotic	TSWV	Impact	Stress	1	1	green_area.Top	0.921331
2021-07-05 06:42:00	2025-03-17 06:42:00	2021-07-05	20	Biotic	TSWV	Impact	Stress	1	1	green_area.Top	0.904624
2021-06-21 11:06:00	2025-03-17 11:06:00	2021-06-21	6	Biotic	TSWV	Impact	Stress	1	2	green_area.Top	0.955011
2021-06-25 14:05:00	2025-03-17 14:05:00	2021-06-25	10	Biotic	TSWV	Impact	Stress	1	2	green_area.Top	0.943065
2021-07-01 11:16:00	2025-03-17 11:16:00	2021-07-01	16	Biotic	TSWV	Impact	Stress	1	2	green_area.Top	0.878259
2021-07-05 06:43:00	2025-03-17 06:43:00	2021-07-05	20	Biotic	TSWV	Impact	Stress	1	2	green_area.Top	0.795759
2021-06-21 11:05:00	2025-03-17 11:05:00	2021-06-21	6	Biotic	TSWV	Impact	Stress	1	3	green_area.Top	0.957989
2021-06-25 14:04:00	2025-03-17 14:04:00	2021-06-25	10	Biotic	TSWV	Impact	Stress	1	3	green_area.Top	0.931987
2021-07-01 11:22:00	2025-03-17 11:22:00	2021-07-01	16	Biotic	TSWV	Impact	Stress	1	3	green_area.Top	0.881082
2021-07-05 06:46:00	2025-03-17 06:46:00	2021-07-05	20	Biotic	TSWV	Impact	Stress	1	3	green_area.Top	0.839243
2021-06-21 11:06:00	2025-03-17 11:06:00	2021-06-21	6	Biotic	TSWV	Impact	Stress	1	4	green_area.Top	0.96689
2021-06-25 13:59:00	2025-03-17 13:59:00	2021-06-25	10	Biotic	TSWV	Impact	Stress	1	4	green_area.Top	0.950877
2021-07-01 11:17:00	2025-03-17 11:17:00	2021-07-01	16	Biotic	TSWV	Impact	Stress	1	4	green_area.Top	0.927048
2021-07-05 06:40:00	2025-03-17 06:40:00	2021-07-05	20	Biotic	TSWV	Impact	Stress	1	4	green_area.Top	0.893753
2021-06-21 11:08:00	2025-03-17 11:08:00	2021-06-21	6	Biotic	TSWV	Impact	Stress	1	5	green_area.Top	0.964933
2021-06-25 14:03:00	2025-03-17 14:03:00	2021-06-25	10	Biotic	TSWV	Impact	Stress	1	5	green_area.Top	0.948986
2021-07-01 11:23:00	2025-03-17 11:23:00	2021-07-01	16	Biotic	TSWV	Impact	Stress	1	5	green_area.Top	0.890806
2021-07-05 06:52:00	2025-03-17 06:52:00	2021-07-05	20	Biotic	TSWV	Impact	Stress	1	5	green_area.Top	0.861709
2021-06-21 11:04:00	2025-03-17 11:04:00	2021-06-21	6	Biotic	TSWV	Impact	Stress	1	6	green_area.Top	0.950185
2021-06-25 14:06:00	2025-03-17 14:06:00	2021-06-25	10	Biotic	TSWV	Impact	Stress	1	6	green_area.Top	0.947931
2021-07-01 11:21:00	2025-03-17 11:21:00	2021-07-01	16	Biotic	TSWV	Impact	Stress	1	6	green_area.Top	0.89792
2021-07-05 06:40:00	2025-03-17 06:40:00	2021-07-05	20	Biotic	TSWV	Impact	Stress	1	6	green_area.Top	0.845106
2021-06-21 11:09:00	2025-03-17 11:09:00	2021-06-21	6	Biotic	TSWV	Impact	Stress	1	7	green_area.Top	0.9606
2021-06-25 14:01:00	2025-03-17 14:01:00	2021-06-25	10	Biotic	TSWV	Impact	Stress	1	7	green_area.Top	0.930378
2021-07-01 11:20:00	2025-03-17 11:20:00	2021-07-01	16	Biotic	TSWV	Impact	Stress	1	7	green_area.Top	0.88878
2021-07-05 06:42:00	2025-03-17 06:42:00	2021-07-05	20	Biotic	TSWV	Impact	Stress	1	7	green_area.Top	0.800417
2021-06-21 11:09:00	2025-03-17 11:09:00	2021-06-21	6	Biotic	TSWV	Impact	Stress	1	8	green_area.Top	0.966601
2021-06-25 13:58:00	2025-03-17 13:58:00	2021-06-25	10	Biotic	TSWV	Impact	Stress	1	8	green_area.Top	0.952186
2021-07-01 11:25:00	2025-03-17 11:25:00	2021-07-01	16	Biotic	TSWV	Impact	Stress	1	8	green_area.Top	0.892893
2021-07-05 06:45:00	2025-03-17 06:45:00	2021-07-05	20	Biotic	TSWV	Impact	Stress	1	8	green_area.Top	0.819827
2021-06-21 11:10:00	2025-03-17 11:10:00	2021-06-21	6	Biotic	TSWV	Impact	Stress	1	9	green_area.Top	0.963011
2021-06-25 13:57:00	2025-03-17 13:57:00	2021-06-25	10	Biotic	TSWV	Impact	Stress	1	9	green_area.Top	0.954554
2021-07-01 11:19:00	2025-03-17 11:19:00	2021-07-01	16	Biotic	TSWV	Impact	Stress	1	9	green_area.Top	0.924858
2021-07-05 06:47:00	2025-03-17 06:47:00	2021-07-05	20	Biotic	TSWV	Impact	Stress	1	9	green_area.Top	0.884188
2021-06-21 11:11:00	2025-03-17 11:11:00	2021-06-21	6	Biotic	TSWV	Impact	Stress	1	10	green_area.Top	0.96076
2021-06-25 14:00:00	2025-03-17 14:00:00	2021-06-25	10	Biotic	TSWV	Impact	Stress	1	10	green_area.Top	0.94068
2021-07-01 11:24:00	2025-03-17 11:24:00	2021-07-01	16	Biotic	TSWV	Impact	Stress	1	10	green_area.Top	0.899164
2021-07-05 06:49:00	2025-03-17 06:49:00	2021-07-05	20	Biotic	TSWV	Impact	Stress	1	10	green_area.Top	0.881931
2021-06-21 11:12:00	2025-03-17 11:12:00	2021-06-21	6	Biotic	TSWV	Impact	Stress	1	11	green_area.Top	0.958196
2021-06-25 14:00:00	2025-03-17 14:00:00	2021-06-25	10	Biotic	TSWV	Impact	Stress	1	11	green_area.Top	0.950592
2021-07-01 11:21:00	2025-03-17 11:21:00	2021-07-01	16	Biotic	TSWV	Impact	Stress	1	11	green_area.Top	0.910309
2021-07-05 06:50:00	2025-03-17 06:50:00	2021-07-05	20	Biotic	TSWV	Impact	Stress	1	11	green_area.Top	0.874376
2021-06-21 11:07:00	2025-03-17 11:07:00	2021-06-21	6	Biotic	TSWV	Impact	Stress	1	12	green_area.Top	0.959454
2021-06-25 13:58:00	2025-03-17 13:58:00	2021-06-25	10	Biotic	TSWV	Impact	Stress	1	12	green_area.Top	0.951225
2021-07-01 11:17:00	2025-03-17 11:17:00	2021-07-01	16	Biotic	TSWV	Impact	Stress	1	12	green_area.Top	0.922535
2021-07-05 06:41:00	2025-03-17 06:41:00	2021-07-05	20	Biotic	TSWV	Impact	Stress	1	12	green_area.Top	0.914613
2021-06-21 10:16:00	2025-03-17 10:16:00	2021-06-21	6	Biotic	TSWV	Dobler	Control	1	1	green_area.Top	0.972683
2021-06-25 13:28:00	2025-03-17 13:28:00	2021-06-25	10	Biotic	TSWV	Dobler	Control	1	1	green_area.Top	0.962885
2021-07-01 10:30:00	2025-03-17 10:30:00	2021-07-01	16	Biotic	TSWV	Dobler	Control	1	1	green_area.Top	0.967441
2021-07-05 07:33:00	2025-03-17 07:33:00	2021-07-05	20	Biotic	TSWV	Dobler	Control	1	1	green_area.Top	0.959422
2021-06-21 10:20:00	2025-03-17 10:20:00	2021-06-21	6	Biotic	TSWV	Dobler	Control	1	2	green_area.Top	0.963632
2021-06-25 13:30:00	2025-03-17 13:30:00	2021-06-25	10	Biotic	TSWV	Dobler	Control	1	2	green_area.Top	0.962685
2021-07-01 10:32:00	2025-03-17 10:32:00	2021-07-01	16	Biotic	TSWV	Dobler	Control	1	2	green_area.Top	0.966293
2021-07-05 07:34:00	2025-03-17 07:34:00	2021-07-05	20	Biotic	TSWV	Dobler	Control	1	2	green_area.Top	0.962268
2021-06-21 10:18:00	2025-03-17 10:18:00	2021-06-21	6	Biotic	TSWV	Dobler	Control	1	3	green_area.Top	0.970884
2021-06-25 13:31:00	2025-03-17 13:31:00	2021-06-25	10	Biotic	TSWV	Dobler	Control	1	3	green_area.Top	0.952277
2021-07-01 10:33:00	2025-03-17 10:33:00	2021-07-01	16	Biotic	TSWV	Dobler	Control	1	3	green_area.Top	0.971648
2021-07-05 07:35:00	2025-03-17 07:35:00	2021-07-05	20	Biotic	TSWV	Dobler	Control	1	3	green_area.Top	0.969928
2021-06-21 10:19:00	2025-03-17 10:19:00	2021-06-21	6	Biotic	TSWV	Dobler	Control	1	4	green_area.Top	0.962236
2021-06-25 13:32:00	2025-03-17 13:32:00	2021-06-25	10	Biotic	TSWV	Dobler	Control	1	4	green_area.Top	0.930708
2021-06-21 10:16:00	2025-03-17 10:16:00	2021-06-21	6	Biotic	TSWV	Dobler	Control	1	5	green_area.Top	0.960632
2021-06-25 13:29:00	2025-03-17 13:29:00	2021-06-25	10	Biotic	TSWV	Dobler	Control	1	5	green_area.Top	0.960884
2021-07-01 10:32:00	2025-03-17 10:32:00	2021-07-01	16	Biotic	TSWV	Dobler	Control	1	5	green_area.Top	0.954308
2021-07-05 07:24:00	2025-03-17 07:24:00	2021-07-05	20	Biotic	TSWV	Dobler	Control	1	5	green_area.Top	0.953494
2021-06-21 10:17:00	2025-03-17 10:17:00	2021-06-21	6	Biotic	TSWV	Dobler	Control	1	6	green_area.Top	0.971149
2021-06-25 13:32:00	2025-03-17 13:32:00	2021-06-25	10	Biotic	TSWV	Dobler	Control	1	6	green_area.Top	0.959023
2021-07-01 10:31:00	2025-03-17 10:31:00	2021-07-01	16	Biotic	TSWV	Dobler	Control	1	6	green_area.Top	0.966182
2021-07-05 07:36:00	2025-03-17 07:36:00	2021-07-05	20	Biotic	TSWV	Dobler	Control	1	6	green_area.Top	0.963568
2021-06-21 11:19:00	2025-03-17 11:19:00	2021-06-21	6	Biotic	TSWV	Dobler	Stress	1	1	green_area.Top	0.956611
2021-06-25 14:09:00	2025-03-17 14:09:00	2021-06-25	10	Biotic	TSWV	Dobler	Stress	1	1	green_area.Top	0.956483
2021-07-01 12:25:00	2025-03-17 12:25:00	2021-07-01	16	Biotic	TSWV	Dobler	Stress	1	1	green_area.Top	0.845657
2021-07-05 07:11:00	2025-03-17 07:11:00	2021-07-05	20	Biotic	TSWV	Dobler	Stress	1	1	green_area.Top	0.862575
2021-06-21 11:17:00	2025-03-17 11:17:00	2021-06-21	6	Biotic	TSWV	Dobler	Stress	1	2	green_area.Top	0.958992
2021-06-21 11:20:00	2025-03-17 11:20:00	2021-06-21	6	Biotic	TSWV	Dobler	Stress	1	3	green_area.Top	0.965668
2021-06-25 14:18:00	2025-03-17 14:18:00	2021-06-25	10	Biotic	TSWV	Dobler	Stress	1	3	green_area.Top	0.959665
2021-07-01 12:11:00	2025-03-17 12:11:00	2021-07-01	16	Biotic	TSWV	Dobler	Stress	1	3	green_area.Top	0.941633
2021-07-05 07:14:00	2025-03-17 07:14:00	2021-07-05	20	Biotic	TSWV	Dobler	Stress	1	3	green_area.Top	0.957632
2021-06-21 11:25:00	2025-03-17 11:25:00	2021-06-21	6	Biotic	TSWV	Dobler	Stress	1	4	green_area.Top	0.968016
2021-06-25 14:08:00	2025-03-17 14:08:00	2021-06-25	10	Biotic	TSWV	Dobler	Stress	1	4	green_area.Top	0.959849
2021-07-01 12:20:00	2025-03-17 12:20:00	2021-07-01	16	Biotic	TSWV	Dobler	Stress	1	4	green_area.Top	0.937769
2021-07-05 07:10:00	2025-03-17 07:10:00	2021-07-05	20	Biotic	TSWV	Dobler	Stress	1	4	green_area.Top	0.897621
2021-06-21 11:15:00	2025-03-17 11:15:00	2021-06-21	6	Biotic	TSWV	Dobler	Stress	1	5	green_area.Top	0.965734
2021-06-25 14:08:00	2025-03-17 14:08:00	2021-06-25	10	Biotic	TSWV	Dobler	Stress	1	5	green_area.Top	0.950489
2021-07-01 12:22:00	2025-03-17 12:22:00	2021-07-01	16	Biotic	TSWV	Dobler	Stress	1	5	green_area.Top	0.943064
2021-07-05 07:16:00	2025-03-17 07:16:00	2021-07-05	20	Biotic	TSWV	Dobler	Stress	1	5	green_area.Top	0.963798
2021-06-21 11:22:00	2025-03-17 11:22:00	2021-06-21	6	Biotic	TSWV	Dobler	Stress	1	6	green_area.Top	0.967296
2021-06-25 14:10:00	2025-03-17 14:10:00	2021-06-25	10	Biotic	TSWV	Dobler	Stress	1	6	green_area.Top	0.957336
2021-07-01 12:23:00	2025-03-17 12:23:00	2021-07-01	16	Biotic	TSWV	Dobler	Stress	1	6	green_area.Top	0.928142
2021-07-05 07:15:00	2025-03-17 07:15:00	2021-07-05	20	Biotic	TSWV	Dobler	Stress	1	6	green_area.Top	0.883424
2021-06-21 11:21:00	2025-03-17 11:21:00	2021-06-21	6	Biotic	TSWV	Dobler	Stress	1	7	green_area.Top	0.964323
2021-06-25 14:11:00	2025-03-17 14:11:00	2021-06-25	10	Biotic	TSWV	Dobler	Stress	1	7	green_area.Top	0.964259
2021-07-01 12:13:00	2025-03-17 12:13:00	2021-07-01	16	Biotic	TSWV	Dobler	Stress	1	7	green_area.Top	0.944754
2021-07-05 07:14:00	2025-03-17 07:14:00	2021-07-05	20	Biotic	TSWV	Dobler	Stress	1	7	green_area.Top	0.946105
2021-06-21 11:14:00	2025-03-17 11:14:00	2021-06-21	6	Biotic	TSWV	Dobler	Stress	1	8	green_area.Top	0.96101
2021-06-25 14:12:00	2025-03-17 14:12:00	2021-06-25	10	Biotic	TSWV	Dobler	Stress	1	8	green_area.Top	0.96496
2021-07-01 12:24:00	2025-03-17 12:24:00	2021-07-01	16	Biotic	TSWV	Dobler	Stress	1	8	green_area.Top	0.939077
2021-07-05 07:17:00	2025-03-17 07:17:00	2021-07-05	20	Biotic	TSWV	Dobler	Stress	1	8	green_area.Top	0.954043
2021-06-21 11:22:00	2025-03-17 11:22:00	2021-06-21	6	Biotic	TSWV	Dobler	Stress	1	9	green_area.Top	0.959688
2021-06-25 14:13:00	2025-03-17 14:13:00	2021-06-25	10	Biotic	TSWV	Dobler	Stress	1	9	green_area.Top	0.961872
2021-07-01 12:10:00	2025-03-17 12:10:00	2021-07-01	16	Biotic	TSWV	Dobler	Stress	1	9	green_area.Top	0.931882
2021-07-05 07:12:00	2025-03-17 07:12:00	2021-07-05	20	Biotic	TSWV	Dobler	Stress	1	9	green_area.Top	0.912775
2021-06-21 11:16:00	2025-03-17 11:16:00	2021-06-21	6	Biotic	TSWV	Dobler	Stress	1	10	green_area.Top	0.975677
2021-06-25 14:14:00	2025-03-17 14:14:00	2021-06-25	10	Biotic	TSWV	Dobler	Stress	1	10	green_area.Top	0.967813
2021-07-01 12:12:00	2025-03-17 12:12:00	2021-07-01	16	Biotic	TSWV	Dobler	Stress	1	10	green_area.Top	0.968688
2021-07-05 07:13:00	2025-03-17 07:13:00	2021-07-05	20	Biotic	TSWV	Dobler	Stress	1	10	green_area.Top	0.965772
2021-06-21 11:24:00	2025-03-17 11:24:00	2021-06-21	6	Biotic	TSWV	Dobler	Stress	1	11	green_area.Top	0.968447
2021-06-25 14:15:00	2025-03-17 14:15:00	2021-06-25	10	Biotic	TSWV	Dobler	Stress	1	11	green_area.Top	0.968241
2021-07-01 12:23:00	2025-03-17 12:23:00	2021-07-01	16	Biotic	TSWV	Dobler	Stress	1	11	green_area.Top	0.950133
2021-07-05 07:16:00	2025-03-17 07:16:00	2021-07-05	20	Biotic	TSWV	Dobler	Stress	1	11	green_area.Top	0.95671
2021-06-21 11:14:00	2025-03-17 11:14:00	2021-06-21	6	Biotic	TSWV	Dobler	Stress	1	12	green_area.Top	0.956951
2021-06-25 14:13:00	2025-03-17 14:13:00	2021-06-25	10	Biotic	TSWV	Dobler	Stress	1	12	green_area.Top	0.956184
2021-07-01 12:21:00	2025-03-17 12:21:00	2021-07-01	16	Biotic	TSWV	Dobler	Stress	1	12	green_area.Top	0.832046
2021-07-05 07:11:00	2025-03-17 07:11:00	2021-07-05	20	Biotic	TSWV	Dobler	Stress	1	12	green_area.Top	0.814821
2021-06-21 10:29:00	2025-03-17 10:29:00	2021-06-21	6	Biotic	TSWV	UC82	Control	1	1	greener_area.Side	0.584705
2021-06-25 13:35:00	2025-03-17 13:35:00	2021-06-25	10	Biotic	TSWV	UC82	Control	1	1	greener_area.Side	0.640229
2021-07-01 10:28:00	2025-03-17 10:28:00	2021-07-01	16	Biotic	TSWV	UC82	Control	1	1	greener_area.Side	0.590164
2021-07-05 07:33:00	2025-03-17 07:33:00	2021-07-05	20	Biotic	TSWV	UC82	Control	1	1	greener_area.Side	0.520525
2021-06-21 10:29:00	2025-03-17 10:29:00	2021-06-21	6	Biotic	TSWV	UC82	Control	1	2	greener_area.Side	0.532714
2021-06-25 13:51:00	2025-03-17 13:51:00	2021-06-25	10	Biotic	TSWV	UC82	Control	1	2	greener_area.Side	0.533217
2021-07-01 10:25:00	2025-03-17 10:25:00	2021-07-01	16	Biotic	TSWV	UC82	Control	1	2	greener_area.Side	0.645499
2021-07-05 07:32:00	2025-03-17 07:32:00	2021-07-05	20	Biotic	TSWV	UC82	Control	1	2	greener_area.Side	0.623579
2021-06-21 10:26:00	2025-03-17 10:26:00	2021-06-21	6	Biotic	TSWV	UC82	Control	1	3	greener_area.Side	0.572145
2021-06-25 13:40:00	2025-03-17 13:40:00	2021-06-25	10	Biotic	TSWV	UC82	Control	1	3	greener_area.Side	0.548554
2021-07-01 10:25:00	2025-03-17 10:25:00	2021-07-01	16	Biotic	TSWV	UC82	Control	1	3	greener_area.Side	0.580237
2021-07-05 06:59:00	2025-03-17 06:59:00	2021-07-05	20	Biotic	TSWV	UC82	Control	1	3	greener_area.Side	0.529396
2021-06-21 10:26:00	2025-03-17 10:26:00	2021-06-21	6	Biotic	TSWV	UC82	Control	1	4	greener_area.Side	0.577269
2021-06-25 13:42:00	2025-03-17 13:42:00	2021-06-25	10	Biotic	TSWV	UC82	Control	1	4	greener_area.Side	0.56145
2021-07-01 10:30:00	2025-03-17 10:30:00	2021-07-01	16	Biotic	TSWV	UC82	Control	1	4	greener_area.Side	0.573508
2021-07-05 06:59:00	2025-03-17 06:59:00	2021-07-05	20	Biotic	TSWV	UC82	Control	1	4	greener_area.Side	0.493492
2021-06-21 10:30:00	2025-03-17 10:30:00	2021-06-21	6	Biotic	TSWV	UC82	Control	1	5	greener_area.Side	0.572938
2021-06-25 13:42:00	2025-03-17 13:42:00	2021-06-25	10	Biotic	TSWV	UC82	Control	1	5	greener_area.Side	0.582893
2021-07-01 10:28:00	2025-03-17 10:28:00	2021-07-01	16	Biotic	TSWV	UC82	Control	1	5	greener_area.Side	0.474767
2021-07-05 06:56:00	2025-03-17 06:56:00	2021-07-05	20	Biotic	TSWV	UC82	Control	1	5	greener_area.Side	0.568577
2021-06-21 10:25:00	2025-03-17 10:25:00	2021-06-21	6	Biotic	TSWV	UC82	Control	1	6	greener_area.Side	0.463823
2021-06-25 13:38:00	2025-03-17 13:38:00	2021-06-25	10	Biotic	TSWV	UC82	Control	1	6	greener_area.Side	0.561386
2021-07-01 10:29:00	2025-03-17 10:29:00	2021-07-01	16	Biotic	TSWV	UC82	Control	1	6	greener_area.Side	0.461733
2021-07-05 07:00:00	2025-03-17 07:00:00	2021-07-05	20	Biotic	TSWV	UC82	Control	1	6	greener_area.Side	0.496025
2021-06-21 11:28:00	2025-03-17 11:28:00	2021-06-21	6	Biotic	TSWV	UC82	Stress	1	1	greener_area.Side	0.594487
2021-06-25 14:22:00	2025-03-17 14:22:00	2021-06-25	10	Biotic	TSWV	UC82	Stress	1	1	greener_area.Side	0.370387
2021-07-01 10:47:00	2025-03-17 10:47:00	2021-07-01	16	Biotic	TSWV	UC82	Stress	1	1	greener_area.Side	0.413154
2021-07-05 06:36:00	2025-03-17 06:36:00	2021-07-05	20	Biotic	TSWV	UC82	Stress	1	1	greener_area.Side	0.30864
2021-06-21 11:34:00	2025-03-17 11:34:00	2021-06-21	6	Biotic	TSWV	UC82	Stress	1	2	greener_area.Side	0.527478
2021-06-25 14:24:00	2025-03-17 14:24:00	2021-06-25	10	Biotic	TSWV	UC82	Stress	1	2	greener_area.Side	0.553859
2021-07-01 10:52:00	2025-03-17 10:52:00	2021-07-01	16	Biotic	TSWV	UC82	Stress	1	2	greener_area.Side	0.444771
2021-07-05 06:38:00	2025-03-17 06:38:00	2021-07-05	20	Biotic	TSWV	UC82	Stress	1	2	greener_area.Side	0.280442
2021-06-21 11:37:00	2025-03-17 11:37:00	2021-06-21	6	Biotic	TSWV	UC82	Stress	1	3	greener_area.Side	0.435123
2021-06-25 14:05:00	2025-03-17 14:05:00	2021-06-25	10	Biotic	TSWV	UC82	Stress	1	3	greener_area.Side	0.422844
2021-07-01 10:48:00	2025-03-17 10:48:00	2021-07-01	16	Biotic	TSWV	UC82	Stress	1	3	greener_area.Side	0.298616
2021-07-05 06:35:00	2025-03-17 06:35:00	2021-07-05	20	Biotic	TSWV	UC82	Stress	1	3	greener_area.Side	0.117115
2021-06-21 11:31:00	2025-03-17 11:31:00	2021-06-21	6	Biotic	TSWV	UC82	Stress	1	4	greener_area.Side	0.340296
2021-06-25 14:27:00	2025-03-17 14:27:00	2021-06-25	10	Biotic	TSWV	UC82	Stress	1	4	greener_area.Side	0.369096
2021-07-01 10:49:00	2025-03-17 10:49:00	2021-07-01	16	Biotic	TSWV	UC82	Stress	1	4	greener_area.Side	0.259547
2021-07-05 06:31:00	2025-03-17 06:31:00	2021-07-05	20	Biotic	TSWV	UC82	Stress	1	4	greener_area.Side	0.164621
2021-06-21 11:32:00	2025-03-17 11:32:00	2021-06-21	6	Biotic	TSWV	UC82	Stress	1	5	greener_area.Side	0.571304
2021-06-25 14:23:00	2025-03-17 14:23:00	2021-06-25	10	Biotic	TSWV	UC82	Stress	1	5	greener_area.Side	0.530372
2021-07-01 10:51:00	2025-03-17 10:51:00	2021-07-01	16	Biotic	TSWV	UC82	Stress	1	5	greener_area.Side	0.449248
2021-07-05 06:32:00	2025-03-17 06:32:00	2021-07-05	20	Biotic	TSWV	UC82	Stress	1	5	greener_area.Side	0.305294
2021-06-21 11:27:00	2025-03-17 11:27:00	2021-06-21	6	Biotic	TSWV	UC82	Stress	1	6	greener_area.Side	0.490678
2021-06-25 14:17:00	2025-03-17 14:17:00	2021-06-25	10	Biotic	TSWV	UC82	Stress	1	6	greener_area.Side	0.589668
2021-07-01 10:54:00	2025-03-17 10:54:00	2021-07-01	16	Biotic	TSWV	UC82	Stress	1	6	greener_area.Side	0.341984
2021-07-05 06:37:00	2025-03-17 06:37:00	2021-07-05	20	Biotic	TSWV	UC82	Stress	1	6	greener_area.Side	0.170325
2021-06-21 11:35:00	2025-03-17 11:35:00	2021-06-21	6	Biotic	TSWV	UC82	Stress	1	7	greener_area.Side	0.531908
2021-06-25 14:20:00	2025-03-17 14:20:00	2021-06-25	10	Biotic	TSWV	UC82	Stress	1	7	greener_area.Side	0.589175
2021-07-01 10:52:00	2025-03-17 10:52:00	2021-07-01	16	Biotic	TSWV	UC82	Stress	1	7	greener_area.Side	0.543767
2021-07-05 06:30:00	2025-03-17 06:30:00	2021-07-05	20	Biotic	TSWV	UC82	Stress	1	7	greener_area.Side	0.261953
2021-06-21 11:35:00	2025-03-17 11:35:00	2021-06-21	6	Biotic	TSWV	UC82	Stress	1	8	greener_area.Side	0.475957
2021-06-25 14:22:00	2025-03-17 14:22:00	2021-06-25	10	Biotic	TSWV	UC82	Stress	1	8	greener_area.Side	0.55936
2021-07-01 10:50:00	2025-03-17 10:50:00	2021-07-01	16	Biotic	TSWV	UC82	Stress	1	8	greener_area.Side	0.512891
2021-07-05 06:33:00	2025-03-17 06:33:00	2021-07-05	20	Biotic	TSWV	UC82	Stress	1	8	greener_area.Side	0.353398
2021-06-21 11:27:00	2025-03-17 11:27:00	2021-06-21	6	Biotic	TSWV	UC82	Stress	1	9	greener_area.Side	0.580421
2021-06-25 14:17:00	2025-03-17 14:17:00	2021-06-25	10	Biotic	TSWV	UC82	Stress	1	9	greener_area.Side	0.551974
2021-07-01 10:47:00	2025-03-17 10:47:00	2021-07-01	16	Biotic	TSWV	UC82	Stress	1	9	greener_area.Side	0.507108
2021-07-05 06:37:00	2025-03-17 06:37:00	2021-07-05	20	Biotic	TSWV	UC82	Stress	1	9	greener_area.Side	0.333765
2021-06-21 11:26:00	2025-03-17 11:26:00	2021-06-21	6	Biotic	TSWV	UC82	Stress	1	10	greener_area.Side	0.606003
2021-06-25 14:20:00	2025-03-17 14:20:00	2021-06-25	10	Biotic	TSWV	UC82	Stress	1	10	greener_area.Side	0.550822
2021-07-01 10:49:00	2025-03-17 10:49:00	2021-07-01	16	Biotic	TSWV	UC82	Stress	1	10	greener_area.Side	0.483239
2021-07-05 06:34:00	2025-03-17 06:34:00	2021-07-05	20	Biotic	TSWV	UC82	Stress	1	10	greener_area.Side	0.259699
2021-06-21 11:33:00	2025-03-17 11:33:00	2021-06-21	6	Biotic	TSWV	UC82	Stress	1	11	greener_area.Side	0.553772
2021-06-25 14:19:00	2025-03-17 14:19:00	2021-06-25	10	Biotic	TSWV	UC82	Stress	1	11	greener_area.Side	0.574535
2021-07-01 10:53:00	2025-03-17 10:53:00	2021-07-01	16	Biotic	TSWV	UC82	Stress	1	11	greener_area.Side	0.458036
2021-07-05 06:34:00	2025-03-17 06:34:00	2021-07-05	20	Biotic	TSWV	UC82	Stress	1	11	greener_area.Side	0.399322
2021-06-21 11:31:00	2025-03-17 11:31:00	2021-06-21	6	Biotic	TSWV	UC82	Stress	1	12	greener_area.Side	0.554744
2021-06-25 14:21:00	2025-03-17 14:21:00	2021-06-25	10	Biotic	TSWV	UC82	Stress	1	12	greener_area.Side	0.622015
2021-07-01 10:54:00	2025-03-17 10:54:00	2021-07-01	16	Biotic	TSWV	UC82	Stress	1	12	greener_area.Side	0.428225
2021-07-05 06:39:00	2025-03-17 06:39:00	2021-07-05	20	Biotic	TSWV	UC82	Stress	1	12	greener_area.Side	0.245373
2021-06-21 10:12:00	2025-03-17 10:12:00	2021-06-21	6	Biotic	TSWV	Faber	Control	1	1	greener_area.Side	0.686215
2021-06-25 13:53:00	2025-03-17 13:53:00	2021-06-25	10	Biotic	TSWV	Faber	Control	1	1	greener_area.Side	0.646211
2021-07-01 10:19:00	2025-03-17 10:19:00	2021-07-01	16	Biotic	TSWV	Faber	Control	1	1	greener_area.Side	0.624402
2021-07-05 07:29:00	2025-03-17 07:29:00	2021-07-05	20	Biotic	TSWV	Faber	Control	1	1	greener_area.Side	0.506203
2021-06-21 10:11:00	2025-03-17 10:11:00	2021-06-21	6	Biotic	TSWV	Faber	Control	1	2	greener_area.Side	0.556505
2021-06-25 13:34:00	2025-03-17 13:34:00	2021-06-25	10	Biotic	TSWV	Faber	Control	1	2	greener_area.Side	0.611634
2021-07-01 10:24:00	2025-03-17 10:24:00	2021-07-01	16	Biotic	TSWV	Faber	Control	1	2	greener_area.Side	0.695119
2021-07-05 07:28:00	2025-03-17 07:28:00	2021-07-05	20	Biotic	TSWV	Faber	Control	1	2	greener_area.Side	0.578865
2021-06-21 10:12:00	2025-03-17 10:12:00	2021-06-21	6	Biotic	TSWV	Faber	Control	1	3	greener_area.Side	0.651642
2021-06-25 13:33:00	2025-03-17 13:33:00	2021-06-25	10	Biotic	TSWV	Faber	Control	1	3	greener_area.Side	0.631454
2021-07-01 10:23:00	2025-03-17 10:23:00	2021-07-01	16	Biotic	TSWV	Faber	Control	1	3	greener_area.Side	0.612551
2021-07-05 07:28:00	2025-03-17 07:28:00	2021-07-05	20	Biotic	TSWV	Faber	Control	1	3	greener_area.Side	0.567902
2021-06-21 10:13:00	2025-03-17 10:13:00	2021-06-21	6	Biotic	TSWV	Faber	Control	1	4	greener_area.Side	0.592854
2021-06-25 13:53:00	2025-03-17 13:53:00	2021-06-25	10	Biotic	TSWV	Faber	Control	1	4	greener_area.Side	0.598809
2021-07-01 10:22:00	2025-03-17 10:22:00	2021-07-01	16	Biotic	TSWV	Faber	Control	1	4	greener_area.Side	0.606718
2021-07-05 07:31:00	2025-03-17 07:31:00	2021-07-05	20	Biotic	TSWV	Faber	Control	1	4	greener_area.Side	0.50118
2021-06-21 10:11:00	2025-03-17 10:11:00	2021-06-21	6	Biotic	TSWV	Faber	Control	1	5	greener_area.Side	0.580553
2021-06-25 13:52:00	2025-03-17 13:52:00	2021-06-25	10	Biotic	TSWV	Faber	Control	1	5	greener_area.Side	0.617158
2021-07-01 10:21:00	2025-03-17 10:21:00	2021-07-01	16	Biotic	TSWV	Faber	Control	1	5	greener_area.Side	0.596983
2021-07-05 07:30:00	2025-03-17 07:30:00	2021-07-05	20	Biotic	TSWV	Faber	Control	1	5	greener_area.Side	0.585104
2021-06-21 10:15:00	2025-03-17 10:15:00	2021-06-21	6	Biotic	TSWV	Faber	Control	1	6	greener_area.Side	0.559814
2021-06-25 13:50:00	2025-03-17 13:50:00	2021-06-25	10	Biotic	TSWV	Faber	Control	1	6	greener_area.Side	0.586038
2021-07-01 10:20:00	2025-03-17 10:20:00	2021-07-01	16	Biotic	TSWV	Faber	Control	1	6	greener_area.Side	0.639736
2021-07-05 07:30:00	2025-03-17 07:30:00	2021-07-05	20	Biotic	TSWV	Faber	Control	1	6	greener_area.Side	0.549722
2021-06-21 10:59:00	2025-03-17 10:59:00	2021-06-21	6	Biotic	TSWV	Faber	Stress	1	1	greener_area.Side	0.602529
2021-06-25 14:32:00	2025-03-17 14:32:00	2021-06-25	10	Biotic	TSWV	Faber	Stress	1	1	greener_area.Side	0.557881
2021-07-01 10:57:00	2025-03-17 10:57:00	2021-07-01	16	Biotic	TSWV	Faber	Stress	1	1	greener_area.Side	0.429945
2021-07-05 06:51:00	2025-03-17 06:51:00	2021-07-05	20	Biotic	TSWV	Faber	Stress	1	1	greener_area.Side	0.240388
2021-06-21 10:56:00	2025-03-17 10:56:00	2021-06-21	6	Biotic	TSWV	Faber	Stress	1	2	greener_area.Side	0.635791
2021-06-25 14:30:00	2025-03-17 14:30:00	2021-06-25	10	Biotic	TSWV	Faber	Stress	1	2	greener_area.Side	0.497697
2021-07-01 11:00:00	2025-03-17 11:00:00	2021-07-01	16	Biotic	TSWV	Faber	Stress	1	2	greener_area.Side	0.414137
2021-07-05 06:53:00	2025-03-17 06:53:00	2021-07-05	20	Biotic	TSWV	Faber	Stress	1	2	greener_area.Side	0.285583
2021-06-25 14:29:00	2025-03-17 14:29:00	2021-06-25	10	Biotic	TSWV	Faber	Stress	1	3	greener_area.Side	0.562057
2021-07-01 11:01:00	2025-03-17 11:01:00	2021-07-01	16	Biotic	TSWV	Faber	Stress	1	3	greener_area.Side	0.426135
2021-07-05 06:57:00	2025-03-17 06:57:00	2021-07-05	20	Biotic	TSWV	Faber	Stress	1	3	greener_area.Side	0.284699
2021-06-21 10:59:00	2025-03-17 10:59:00	2021-06-21	6	Biotic	TSWV	Faber	Stress	1	4	greener_area.Side	0.584386
2021-06-25 14:26:00	2025-03-17 14:26:00	2021-06-25	10	Biotic	TSWV	Faber	Stress	1	4	greener_area.Side	0.518263
2021-07-01 11:03:00	2025-03-17 11:03:00	2021-07-01	16	Biotic	TSWV	Faber	Stress	1	4	greener_area.Side	0.307195
2021-07-05 06:48:00	2025-03-17 06:48:00	2021-07-05	20	Biotic	TSWV	Faber	Stress	1	4	greener_area.Side	0.260065
2021-06-21 11:00:00	2025-03-17 11:00:00	2021-06-21	6	Biotic	TSWV	Faber	Stress	1	5	greener_area.Side	0.575161
2021-06-25 14:30:00	2025-03-17 14:30:00	2021-06-25	10	Biotic	TSWV	Faber	Stress	1	5	greener_area.Side	0.49943
2021-07-01 11:04:00	2025-03-17 11:04:00	2021-07-01	16	Biotic	TSWV	Faber	Stress	1	5	greener_area.Side	0.349938
2021-07-05 06:51:00	2025-03-17 06:51:00	2021-07-05	20	Biotic	TSWV	Faber	Stress	1	5	greener_area.Side	0.208691
2021-06-21 10:54:00	2025-03-17 10:54:00	2021-06-21	6	Biotic	TSWV	Faber	Stress	1	6	greener_area.Side	0.61851
2021-06-25 14:02:00	2025-03-17 14:02:00	2021-06-25	10	Biotic	TSWV	Faber	Stress	1	6	greener_area.Side	0.555879
2021-07-01 10:58:00	2025-03-17 10:58:00	2021-07-01	16	Biotic	TSWV	Faber	Stress	1	6	greener_area.Side	0.361727
2021-07-05 06:48:00	2025-03-17 06:48:00	2021-07-05	20	Biotic	TSWV	Faber	Stress	1	6	greener_area.Side	0.248945
2021-06-21 11:01:00	2025-03-17 11:01:00	2021-06-21	6	Biotic	TSWV	Faber	Stress	1	7	greener_area.Side	0.438353
2021-06-25 14:25:00	2025-03-17 14:25:00	2021-06-25	10	Biotic	TSWV	Faber	Stress	1	7	greener_area.Side	0.57976
2021-07-01 11:06:00	2025-03-17 11:06:00	2021-07-01	16	Biotic	TSWV	Faber	Stress	1	7	greener_area.Side	0.437152
2021-07-05 06:55:00	2025-03-17 06:55:00	2021-07-05	20	Biotic	TSWV	Faber	Stress	1	7	greener_area.Side	0.280741
2021-06-21 11:03:00	2025-03-17 11:03:00	2021-06-21	6	Biotic	TSWV	Faber	Stress	1	8	greener_area.Side	0.640743
2021-06-25 14:25:00	2025-03-17 14:25:00	2021-06-25	10	Biotic	TSWV	Faber	Stress	1	8	greener_area.Side	0.636584
2021-07-01 11:02:00	2025-03-17 11:02:00	2021-07-01	16	Biotic	TSWV	Faber	Stress	1	8	greener_area.Side	0.433516
2021-07-05 06:58:00	2025-03-17 06:58:00	2021-07-05	20	Biotic	TSWV	Faber	Stress	1	8	greener_area.Side	0.257212
2021-06-21 11:01:00	2025-03-17 11:01:00	2021-06-21	6	Biotic	TSWV	Faber	Stress	1	9	greener_area.Side	0.576368
2021-06-25 14:32:00	2025-03-17 14:32:00	2021-06-25	10	Biotic	TSWV	Faber	Stress	1	9	greener_area.Side	0.513962
2021-07-01 11:05:00	2025-03-17 11:05:00	2021-07-01	16	Biotic	TSWV	Faber	Stress	1	9	greener_area.Side	0.371126
2021-07-05 06:54:00	2025-03-17 06:54:00	2021-07-05	20	Biotic	TSWV	Faber	Stress	1	9	greener_area.Side	0.28136
2021-06-21 10:53:00	2025-03-17 10:53:00	2021-06-21	6	Biotic	TSWV	Faber	Stress	1	10	greener_area.Side	0.504
2021-06-25 14:31:00	2025-03-17 14:31:00	2021-06-25	10	Biotic	TSWV	Faber	Stress	1	10	greener_area.Side	0.487021
2021-07-01 11:04:00	2025-03-17 11:04:00	2021-07-01	16	Biotic	TSWV	Faber	Stress	1	10	greener_area.Side	0.383064
2021-07-05 06:45:00	2025-03-17 06:45:00	2021-07-05	20	Biotic	TSWV	Faber	Stress	1	10	greener_area.Side	0.215775
2021-06-21 10:53:00	2025-03-17 10:53:00	2021-06-21	6	Biotic	TSWV	Faber	Stress	1	11	greener_area.Side	0.640494
2021-06-25 14:27:00	2025-03-17 14:27:00	2021-06-25	10	Biotic	TSWV	Faber	Stress	1	11	greener_area.Side	0.679897
2021-07-01 10:59:00	2025-03-17 10:59:00	2021-07-01	16	Biotic	TSWV	Faber	Stress	1	11	greener_area.Side	0.475613
2021-07-05 06:53:00	2025-03-17 06:53:00	2021-07-05	20	Biotic	TSWV	Faber	Stress	1	11	greener_area.Side	0.373716
2021-06-21 10:58:00	2025-03-17 10:58:00	2021-06-21	6	Biotic	TSWV	Faber	Stress	1	12	greener_area.Side	0.578482
2021-06-25 14:28:00	2025-03-17 14:28:00	2021-06-25	10	Biotic	TSWV	Faber	Stress	1	12	greener_area.Side	0.654519
2021-07-01 11:01:00	2025-03-17 11:01:00	2021-07-01	16	Biotic	TSWV	Faber	Stress	1	12	greener_area.Side	0.469535
2021-07-05 06:56:00	2025-03-17 06:56:00	2021-07-05	20	Biotic	TSWV	Faber	Stress	1	12	greener_area.Side	0.270814
2021-06-21 10:00:00	2025-03-17 10:00:00	2021-06-21	6	Biotic	TSWV	Impact	Control	1	1	greener_area.Side	0.522043
2021-06-25 13:56:00	2025-03-17 13:56:00	2021-06-25	10	Biotic	TSWV	Impact	Control	1	1	greener_area.Side	0.616601
2021-07-01 10:35:00	2025-03-17 10:35:00	2021-07-01	16	Biotic	TSWV	Impact	Control	1	1	greener_area.Side	0.580742
2021-07-05 07:27:00	2025-03-17 07:27:00	2021-07-05	20	Biotic	TSWV	Impact	Control	1	1	greener_area.Side	0.539504
2021-06-21 09:58:00	2025-03-17 09:58:00	2021-06-21	6	Biotic	TSWV	Impact	Control	1	2	greener_area.Side	0.581832
2021-06-25 13:55:00	2025-03-17 13:55:00	2021-06-25	10	Biotic	TSWV	Impact	Control	1	2	greener_area.Side	0.571438
2021-07-01 10:34:00	2025-03-17 10:34:00	2021-07-01	16	Biotic	TSWV	Impact	Control	1	2	greener_area.Side	0.613338
2021-07-05 07:23:00	2025-03-17 07:23:00	2021-07-05	20	Biotic	TSWV	Impact	Control	1	2	greener_area.Side	0.534904
2021-06-21 10:00:00	2025-03-17 10:00:00	2021-06-21	6	Biotic	TSWV	Impact	Control	1	3	greener_area.Side	0.496329
2021-06-25 13:37:00	2025-03-17 13:37:00	2021-06-25	10	Biotic	TSWV	Impact	Control	1	3	greener_area.Side	0.549499
2021-07-01 10:38:00	2025-03-17 10:38:00	2021-07-01	16	Biotic	TSWV	Impact	Control	1	3	greener_area.Side	0.651858
2021-07-05 07:23:00	2025-03-17 07:23:00	2021-07-05	20	Biotic	TSWV	Impact	Control	1	3	greener_area.Side	0.512032
2021-06-21 09:57:00	2025-03-17 09:57:00	2021-06-21	6	Biotic	TSWV	Impact	Control	1	4	greener_area.Side	0.506873
2021-06-25 13:54:00	2025-03-17 13:54:00	2021-06-25	10	Biotic	TSWV	Impact	Control	1	4	greener_area.Side	0.586932
2021-07-01 10:35:00	2025-03-17 10:35:00	2021-07-01	16	Biotic	TSWV	Impact	Control	1	4	greener_area.Side	0.526711
2021-07-05 07:26:00	2025-03-17 07:26:00	2021-07-05	20	Biotic	TSWV	Impact	Control	1	4	greener_area.Side	0.569753
2021-06-21 09:59:00	2025-03-17 09:59:00	2021-06-21	6	Biotic	TSWV	Impact	Control	1	5	greener_area.Side	0.574388
2021-06-25 13:39:00	2025-03-17 13:39:00	2021-06-25	10	Biotic	TSWV	Impact	Control	1	5	greener_area.Side	0.605385
2021-07-01 10:36:00	2025-03-17 10:36:00	2021-07-01	16	Biotic	TSWV	Impact	Control	1	5	greener_area.Side	0.619812
2021-07-05 07:25:00	2025-03-17 07:25:00	2021-07-05	20	Biotic	TSWV	Impact	Control	1	5	greener_area.Side	0.62637
2021-06-21 09:58:00	2025-03-17 09:58:00	2021-06-21	6	Biotic	TSWV	Impact	Control	1	6	greener_area.Side	0.501899
2021-06-25 13:36:00	2025-03-17 13:36:00	2021-06-25	10	Biotic	TSWV	Impact	Control	1	6	greener_area.Side	0.627778
2021-07-01 10:37:00	2025-03-17 10:37:00	2021-07-01	16	Biotic	TSWV	Impact	Control	1	6	greener_area.Side	0.632818
2021-07-05 07:25:00	2025-03-17 07:25:00	2021-07-05	20	Biotic	TSWV	Impact	Control	1	6	greener_area.Side	0.535878
2021-06-21 11:04:00	2025-03-17 11:04:00	2021-06-21	6	Biotic	TSWV	Impact	Stress	1	1	greener_area.Side	0.626616
2021-06-25 14:07:00	2025-03-17 14:07:00	2021-06-25	10	Biotic	TSWV	Impact	Stress	1	1	greener_area.Side	0.509302
2021-07-01 11:23:00	2025-03-17 11:23:00	2021-07-01	16	Biotic	TSWV	Impact	Stress	1	1	greener_area.Side	0.40574
2021-07-05 06:42:00	2025-03-17 06:42:00	2021-07-05	20	Biotic	TSWV	Impact	Stress	1	1	greener_area.Side	0.213035
2021-06-21 11:06:00	2025-03-17 11:06:00	2021-06-21	6	Biotic	TSWV	Impact	Stress	1	2	greener_area.Side	0.575227
2021-06-25 14:05:00	2025-03-17 14:05:00	2021-06-25	10	Biotic	TSWV	Impact	Stress	1	2	greener_area.Side	0.458327
2021-07-01 11:16:00	2025-03-17 11:16:00	2021-07-01	16	Biotic	TSWV	Impact	Stress	1	2	greener_area.Side	0.233865
2021-07-05 06:43:00	2025-03-17 06:43:00	2021-07-05	20	Biotic	TSWV	Impact	Stress	1	2	greener_area.Side	0.0721336
2021-06-21 11:05:00	2025-03-17 11:05:00	2021-06-21	6	Biotic	TSWV	Impact	Stress	1	3	greener_area.Side	0.605632
2021-06-25 14:04:00	2025-03-17 14:04:00	2021-06-25	10	Biotic	TSWV	Impact	Stress	1	3	greener_area.Side	0.471663
2021-07-01 11:22:00	2025-03-17 11:22:00	2021-07-01	16	Biotic	TSWV	Impact	Stress	1	3	greener_area.Side	0.301935
2021-07-05 06:46:00	2025-03-17 06:46:00	2021-07-05	20	Biotic	TSWV	Impact	Stress	1	3	greener_area.Side	0.108308
2021-06-21 11:06:00	2025-03-17 11:06:00	2021-06-21	6	Biotic	TSWV	Impact	Stress	1	4	greener_area.Side	0.549513
2021-06-25 13:59:00	2025-03-17 13:59:00	2021-06-25	10	Biotic	TSWV	Impact	Stress	1	4	greener_area.Side	0.517909
2021-07-01 11:17:00	2025-03-17 11:17:00	2021-07-01	16	Biotic	TSWV	Impact	Stress	1	4	greener_area.Side	0.380436
2021-07-05 06:40:00	2025-03-17 06:40:00	2021-07-05	20	Biotic	TSWV	Impact	Stress	1	4	greener_area.Side	0.218821
2021-06-21 11:08:00	2025-03-17 11:08:00	2021-06-21	6	Biotic	TSWV	Impact	Stress	1	5	greener_area.Side	0.600995
2021-06-25 14:03:00	2025-03-17 14:03:00	2021-06-25	10	Biotic	TSWV	Impact	Stress	1	5	greener_area.Side	0.507147
2021-07-01 11:23:00	2025-03-17 11:23:00	2021-07-01	16	Biotic	TSWV	Impact	Stress	1	5	greener_area.Side	0.340781
2021-07-05 06:52:00	2025-03-17 06:52:00	2021-07-05	20	Biotic	TSWV	Impact	Stress	1	5	greener_area.Side	0.126625
2021-06-21 11:04:00	2025-03-17 11:04:00	2021-06-21	6	Biotic	TSWV	Impact	Stress	1	6	greener_area.Side	0.530126
2021-06-25 14:06:00	2025-03-17 14:06:00	2021-06-25	10	Biotic	TSWV	Impact	Stress	1	6	greener_area.Side	0.399128
2021-07-01 11:21:00	2025-03-17 11:21:00	2021-07-01	16	Biotic	TSWV	Impact	Stress	1	6	greener_area.Side	0.274801
2021-07-05 06:40:00	2025-03-17 06:40:00	2021-07-05	20	Biotic	TSWV	Impact	Stress	1	6	greener_area.Side	0.132221
2021-06-21 11:09:00	2025-03-17 11:09:00	2021-06-21	6	Biotic	TSWV	Impact	Stress	1	7	greener_area.Side	0.604662
2021-06-25 14:01:00	2025-03-17 14:01:00	2021-06-25	10	Biotic	TSWV	Impact	Stress	1	7	greener_area.Side	0.486367
2021-07-01 11:20:00	2025-03-17 11:20:00	2021-07-01	16	Biotic	TSWV	Impact	Stress	1	7	greener_area.Side	0.312761
2021-07-05 06:42:00	2025-03-17 06:42:00	2021-07-05	20	Biotic	TSWV	Impact	Stress	1	7	greener_area.Side	0.100914
2021-06-21 11:09:00	2025-03-17 11:09:00	2021-06-21	6	Biotic	TSWV	Impact	Stress	1	8	greener_area.Side	0.591499
2021-06-25 13:58:00	2025-03-17 13:58:00	2021-06-25	10	Biotic	TSWV	Impact	Stress	1	8	greener_area.Side	0.553017
2021-07-01 11:25:00	2025-03-17 11:25:00	2021-07-01	16	Biotic	TSWV	Impact	Stress	1	8	greener_area.Side	0.348746
2021-07-05 06:45:00	2025-03-17 06:45:00	2021-07-05	20	Biotic	TSWV	Impact	Stress	1	8	greener_area.Side	0.112702
2021-06-21 11:10:00	2025-03-17 11:10:00	2021-06-21	6	Biotic	TSWV	Impact	Stress	1	9	greener_area.Side	0.549477
2021-06-25 13:57:00	2025-03-17 13:57:00	2021-06-25	10	Biotic	TSWV	Impact	Stress	1	9	greener_area.Side	0.430978
2021-07-01 11:19:00	2025-03-17 11:19:00	2021-07-01	16	Biotic	TSWV	Impact	Stress	1	9	greener_area.Side	0.280408
2021-07-05 06:47:00	2025-03-17 06:47:00	2021-07-05	20	Biotic	TSWV	Impact	Stress	1	9	greener_area.Side	0.166567
2021-06-21 11:11:00	2025-03-17 11:11:00	2021-06-21	6	Biotic	TSWV	Impact	Stress	1	10	greener_area.Side	0.606101
2021-06-25 14:00:00	2025-03-17 14:00:00	2021-06-25	10	Biotic	TSWV	Impact	Stress	1	10	greener_area.Side	0.480567
2021-07-01 11:24:00	2025-03-17 11:24:00	2021-07-01	16	Biotic	TSWV	Impact	Stress	1	10	greener_area.Side	0.328198
2021-07-05 06:49:00	2025-03-17 06:49:00	2021-07-05	20	Biotic	TSWV	Impact	Stress	1	10	greener_area.Side	0.11756
2021-06-21 11:12:00	2025-03-17 11:12:00	2021-06-21	6	Biotic	TSWV	Impact	Stress	1	11	greener_area.Side	0.610146
2021-06-25 14:00:00	2025-03-17 14:00:00	2021-06-25	10	Biotic	TSWV	Impact	Stress	1	11	greener_area.Side	0.524281
2021-07-01 11:21:00	2025-03-17 11:21:00	2021-07-01	16	Biotic	TSWV	Impact	Stress	1	11	greener_area.Side	0.350703
2021-07-05 06:50:00	2025-03-17 06:50:00	2021-07-05	20	Biotic	TSWV	Impact	Stress	1	11	greener_area.Side	0.173718
2021-06-21 11:07:00	2025-03-17 11:07:00	2021-06-21	6	Biotic	TSWV	Impact	Stress	1	12	greener_area.Side	0.584046
2021-06-25 13:58:00	2025-03-17 13:58:00	2021-06-25	10	Biotic	TSWV	Impact	Stress	1	12	greener_area.Side	0.55624
2021-07-01 11:17:00	2025-03-17 11:17:00	2021-07-01	16	Biotic	TSWV	Impact	Stress	1	12	greener_area.Side	0.404754
2021-07-05 06:41:00	2025-03-17 06:41:00	2021-07-05	20	Biotic	TSWV	Impact	Stress	1	12	greener_area.Side	0.294681
2021-06-21 10:16:00	2025-03-17 10:16:00	2021-06-21	6	Biotic	TSWV	Dobler	Control	1	1	greener_area.Side	0.628469
2021-06-25 13:28:00	2025-03-17 13:28:00	2021-06-25	10	Biotic	TSWV	Dobler	Control	1	1	greener_area.Side	0.548501
2021-07-01 10:30:00	2025-03-17 10:30:00	2021-07-01	16	Biotic	TSWV	Dobler	Control	1	1	greener_area.Side	0.513123
2021-07-05 07:33:00	2025-03-17 07:33:00	2021-07-05	20	Biotic	TSWV	Dobler	Control	1	1	greener_area.Side	0.438685
2021-06-21 10:20:00	2025-03-17 10:20:00	2021-06-21	6	Biotic	TSWV	Dobler	Control	1	2	greener_area.Side	0.564478
2021-06-25 13:30:00	2025-03-17 13:30:00	2021-06-25	10	Biotic	TSWV	Dobler	Control	1	2	greener_area.Side	0.619529
2021-07-01 10:32:00	2025-03-17 10:32:00	2021-07-01	16	Biotic	TSWV	Dobler	Control	1	2	greener_area.Side	0.583825
2021-07-05 07:34:00	2025-03-17 07:34:00	2021-07-05	20	Biotic	TSWV	Dobler	Control	1	2	greener_area.Side	0.559741
2021-06-21 10:18:00	2025-03-17 10:18:00	2021-06-21	6	Biotic	TSWV	Dobler	Control	1	3	greener_area.Side	0.500405
2021-06-25 13:31:00	2025-03-17 13:31:00	2021-06-25	10	Biotic	TSWV	Dobler	Control	1	3	greener_area.Side	0.53595
2021-07-01 10:33:00	2025-03-17 10:33:00	2021-07-01	16	Biotic	TSWV	Dobler	Control	1	3	greener_area.Side	0.557208
2021-07-05 07:35:00	2025-03-17 07:35:00	2021-07-05	20	Biotic	TSWV	Dobler	Control	1	3	greener_area.Side	0.4393
2021-06-21 10:19:00	2025-03-17 10:19:00	2021-06-21	6	Biotic	TSWV	Dobler	Control	1	4	greener_area.Side	0.588665
2021-06-25 13:32:00	2025-03-17 13:32:00	2021-06-25	10	Biotic	TSWV	Dobler	Control	1	4	greener_area.Side	0.483852
2021-06-21 10:16:00	2025-03-17 10:16:00	2021-06-21	6	Biotic	TSWV	Dobler	Control	1	5	greener_area.Side	0.58122
2021-06-25 13:29:00	2025-03-17 13:29:00	2021-06-25	10	Biotic	TSWV	Dobler	Control	1	5	greener_area.Side	0.554832
2021-07-01 10:32:00	2025-03-17 10:32:00	2021-07-01	16	Biotic	TSWV	Dobler	Control	1	5	greener_area.Side	0.472338
2021-07-05 07:24:00	2025-03-17 07:24:00	2021-07-05	20	Biotic	TSWV	Dobler	Control	1	5	greener_area.Side	0.447537
2021-06-21 10:17:00	2025-03-17 10:17:00	2021-06-21	6	Biotic	TSWV	Dobler	Control	1	6	greener_area.Side	0.670779
2021-06-25 13:32:00	2025-03-17 13:32:00	2021-06-25	10	Biotic	TSWV	Dobler	Control	1	6	greener_area.Side	0.56764
2021-07-01 10:31:00	2025-03-17 10:31:00	2021-07-01	16	Biotic	TSWV	Dobler	Control	1	6	greener_area.Side	0.627592
2021-07-05 07:36:00	2025-03-17 07:36:00	2021-07-05	20	Biotic	TSWV	Dobler	Control	1	6	greener_area.Side	0.593381
2021-06-21 11:19:00	2025-03-17 11:19:00	2021-06-21	6	Biotic	TSWV	Dobler	Stress	1	1	greener_area.Side	0.622937
2021-06-25 14:09:00	2025-03-17 14:09:00	2021-06-25	10	Biotic	TSWV	Dobler	Stress	1	1	greener_area.Side	0.520456
2021-07-01 12:25:00	2025-03-17 12:25:00	2021-07-01	16	Biotic	TSWV	Dobler	Stress	1	1	greener_area.Side	0.303454
2021-07-05 07:11:00	2025-03-17 07:11:00	2021-07-05	20	Biotic	TSWV	Dobler	Stress	1	1	greener_area.Side	0.29945
2021-06-21 11:17:00	2025-03-17 11:17:00	2021-06-21	6	Biotic	TSWV	Dobler	Stress	1	2	greener_area.Side	0.576578
2021-06-21 11:20:00	2025-03-17 11:20:00	2021-06-21	6	Biotic	TSWV	Dobler	Stress	1	3	greener_area.Side	0.605594
2021-06-25 14:18:00	2025-03-17 14:18:00	2021-06-25	10	Biotic	TSWV	Dobler	Stress	1	3	greener_area.Side	0.576989
2021-07-01 12:11:00	2025-03-17 12:11:00	2021-07-01	16	Biotic	TSWV	Dobler	Stress	1	3	greener_area.Side	0.440601
2021-07-05 07:14:00	2025-03-17 07:14:00	2021-07-05	20	Biotic	TSWV	Dobler	Stress	1	3	greener_area.Side	0.469496
2021-06-21 11:25:00	2025-03-17 11:25:00	2021-06-21	6	Biotic	TSWV	Dobler	Stress	1	4	greener_area.Side	0.530931
2021-06-25 14:08:00	2025-03-17 14:08:00	2021-06-25	10	Biotic	TSWV	Dobler	Stress	1	4	greener_area.Side	0.496297
2021-07-01 12:20:00	2025-03-17 12:20:00	2021-07-01	16	Biotic	TSWV	Dobler	Stress	1	4	greener_area.Side	0.415166
2021-07-05 07:10:00	2025-03-17 07:10:00	2021-07-05	20	Biotic	TSWV	Dobler	Stress	1	4	greener_area.Side	0.343864
2021-06-21 11:15:00	2025-03-17 11:15:00	2021-06-21	6	Biotic	TSWV	Dobler	Stress	1	5	greener_area.Side	0.551259
2021-06-25 14:08:00	2025-03-17 14:08:00	2021-06-25	10	Biotic	TSWV	Dobler	Stress	1	5	greener_area.Side	0.535732
2021-07-01 12:22:00	2025-03-17 12:22:00	2021-07-01	16	Biotic	TSWV	Dobler	Stress	1	5	greener_area.Side	0.513228
2021-07-05 07:16:00	2025-03-17 07:16:00	2021-07-05	20	Biotic	TSWV	Dobler	Stress	1	5	greener_area.Side	0.522815
2021-06-21 11:22:00	2025-03-17 11:22:00	2021-06-21	6	Biotic	TSWV	Dobler	Stress	1	6	greener_area.Side	0.585805
2021-06-25 14:10:00	2025-03-17 14:10:00	2021-06-25	10	Biotic	TSWV	Dobler	Stress	1	6	greener_area.Side	0.533533
2021-07-01 12:23:00	2025-03-17 12:23:00	2021-07-01	16	Biotic	TSWV	Dobler	Stress	1	6	greener_area.Side	0.42311
2021-07-05 07:15:00	2025-03-17 07:15:00	2021-07-05	20	Biotic	TSWV	Dobler	Stress	1	6	greener_area.Side	0.374816
2021-06-21 11:21:00	2025-03-17 11:21:00	2021-06-21	6	Biotic	TSWV	Dobler	Stress	1	7	greener_area.Side	0.453731
2021-06-25 14:11:00	2025-03-17 14:11:00	2021-06-25	10	Biotic	TSWV	Dobler	Stress	1	7	greener_area.Side	0.519962
2021-07-01 12:13:00	2025-03-17 12:13:00	2021-07-01	16	Biotic	TSWV	Dobler	Stress	1	7	greener_area.Side	0.442577
2021-07-05 07:14:00	2025-03-17 07:14:00	2021-07-05	20	Biotic	TSWV	Dobler	Stress	1	7	greener_area.Side	0.380072
2021-06-21 11:14:00	2025-03-17 11:14:00	2021-06-21	6	Biotic	TSWV	Dobler	Stress	1	8	greener_area.Side	0.631243
2021-06-25 14:12:00	2025-03-17 14:12:00	2021-06-25	10	Biotic	TSWV	Dobler	Stress	1	8	greener_area.Side	0.499402
2021-07-01 12:24:00	2025-03-17 12:24:00	2021-07-01	16	Biotic	TSWV	Dobler	Stress	1	8	greener_area.Side	0.423328
2021-07-05 07:17:00	2025-03-17 07:17:00	2021-07-05	20	Biotic	TSWV	Dobler	Stress	1	8	greener_area.Side	0.363657
2021-06-21 11:22:00	2025-03-17 11:22:00	2021-06-21	6	Biotic	TSWV	Dobler	Stress	1	9	greener_area.Side	0.584978
2021-06-25 14:13:00	2025-03-17 14:13:00	2021-06-25	10	Biotic	TSWV	Dobler	Stress	1	9	greener_area.Side	0.396533
2021-07-01 12:10:00	2025-03-17 12:10:00	2021-07-01	16	Biotic	TSWV	Dobler	Stress	1	9	greener_area.Side	0.348535
2021-07-05 07:12:00	2025-03-17 07:12:00	2021-07-05	20	Biotic	TSWV	Dobler	Stress	1	9	greener_area.Side	0.305456
2021-06-21 11:16:00	2025-03-17 11:16:00	2021-06-21	6	Biotic	TSWV	Dobler	Stress	1	10	greener_area.Side	0.527808
2021-06-25 14:14:00	2025-03-17 14:14:00	2021-06-25	10	Biotic	TSWV	Dobler	Stress	1	10	greener_area.Side	0.43229
2021-07-01 12:12:00	2025-03-17 12:12:00	2021-07-01	16	Biotic	TSWV	Dobler	Stress	1	10	greener_area.Side	0.338827
2021-07-05 07:13:00	2025-03-17 07:13:00	2021-07-05	20	Biotic	TSWV	Dobler	Stress	1	10	greener_area.Side	0.313448
2021-06-21 11:24:00	2025-03-17 11:24:00	2021-06-21	6	Biotic	TSWV	Dobler	Stress	1	11	greener_area.Side	0.603584
2021-06-25 14:15:00	2025-03-17 14:15:00	2021-06-25	10	Biotic	TSWV	Dobler	Stress	1	11	greener_area.Side	0.54409
2021-07-01 12:23:00	2025-03-17 12:23:00	2021-07-01	16	Biotic	TSWV	Dobler	Stress	1	11	greener_area.Side	0.480624
2021-07-05 07:16:00	2025-03-17 07:16:00	2021-07-05	20	Biotic	TSWV	Dobler	Stress	1	11	greener_area.Side	0.42823
2021-06-21 11:14:00	2025-03-17 11:14:00	2021-06-21	6	Biotic	TSWV	Dobler	Stress	1	12	greener_area.Side	0.499269
2021-06-25 14:13:00	2025-03-17 14:13:00	2021-06-25	10	Biotic	TSWV	Dobler	Stress	1	12	greener_area.Side	0.545283
2021-07-01 12:21:00	2025-03-17 12:21:00	2021-07-01	16	Biotic	TSWV	Dobler	Stress	1	12	greener_area.Side	0.282767
2021-07-05 07:11:00	2025-03-17 07:11:00	2021-07-05	20	Biotic	TSWV	Dobler	Stress	1	12	greener_area.Side	0.221672
2021-06-21 10:29:00	2025-03-17 10:29:00	2021-06-21	6	Biotic	TSWV	UC82	Control	1	1	greener_area.Top	0.746258
2021-06-25 13:35:00	2025-03-17 13:35:00	2021-06-25	10	Biotic	TSWV	UC82	Control	1	1	greener_area.Top	0.760965
2021-07-01 10:28:00	2025-03-17 10:28:00	2021-07-01	16	Biotic	TSWV	UC82	Control	1	1	greener_area.Top	0.769474
2021-07-05 07:33:00	2025-03-17 07:33:00	2021-07-05	20	Biotic	TSWV	UC82	Control	1	1	greener_area.Top	0.780107
2021-06-21 10:29:00	2025-03-17 10:29:00	2021-06-21	6	Biotic	TSWV	UC82	Control	1	2	greener_area.Top	0.746196
2021-06-25 13:51:00	2025-03-17 13:51:00	2021-06-25	10	Biotic	TSWV	UC82	Control	1	2	greener_area.Top	0.742115
2021-07-01 10:25:00	2025-03-17 10:25:00	2021-07-01	16	Biotic	TSWV	UC82	Control	1	2	greener_area.Top	0.785283
2021-07-05 07:32:00	2025-03-17 07:32:00	2021-07-05	20	Biotic	TSWV	UC82	Control	1	2	greener_area.Top	0.795219
2021-06-21 10:26:00	2025-03-17 10:26:00	2021-06-21	6	Biotic	TSWV	UC82	Control	1	3	greener_area.Top	0.749609
2021-06-25 13:40:00	2025-03-17 13:40:00	2021-06-25	10	Biotic	TSWV	UC82	Control	1	3	greener_area.Top	0.717692
2021-07-01 10:25:00	2025-03-17 10:25:00	2021-07-01	16	Biotic	TSWV	UC82	Control	1	3	greener_area.Top	0.806887
2021-07-05 06:59:00	2025-03-17 06:59:00	2021-07-05	20	Biotic	TSWV	UC82	Control	1	3	greener_area.Top	0.809378
2021-06-21 10:26:00	2025-03-17 10:26:00	2021-06-21	6	Biotic	TSWV	UC82	Control	1	4	greener_area.Top	0.708618
2021-06-25 13:42:00	2025-03-17 13:42:00	2021-06-25	10	Biotic	TSWV	UC82	Control	1	4	greener_area.Top	0.705309
2021-07-01 10:30:00	2025-03-17 10:30:00	2021-07-01	16	Biotic	TSWV	UC82	Control	1	4	greener_area.Top	0.755615
2021-07-05 06:59:00	2025-03-17 06:59:00	2021-07-05	20	Biotic	TSWV	UC82	Control	1	4	greener_area.Top	0.776499
2021-06-21 10:30:00	2025-03-17 10:30:00	2021-06-21	6	Biotic	TSWV	UC82	Control	1	5	greener_area.Top	0.720546
2021-06-25 13:42:00	2025-03-17 13:42:00	2021-06-25	10	Biotic	TSWV	UC82	Control	1	5	greener_area.Top	0.700328
2021-07-01 10:28:00	2025-03-17 10:28:00	2021-07-01	16	Biotic	TSWV	UC82	Control	1	5	greener_area.Top	0.72427
2021-07-05 06:56:00	2025-03-17 06:56:00	2021-07-05	20	Biotic	TSWV	UC82	Control	1	5	greener_area.Top	0.753725
2021-06-21 10:25:00	2025-03-17 10:25:00	2021-06-21	6	Biotic	TSWV	UC82	Control	1	6	greener_area.Top	0.67807
2021-06-25 13:38:00	2025-03-17 13:38:00	2021-06-25	10	Biotic	TSWV	UC82	Control	1	6	greener_area.Top	0.680699
2021-07-01 10:29:00	2025-03-17 10:29:00	2021-07-01	16	Biotic	TSWV	UC82	Control	1	6	greener_area.Top	0.734578
2021-07-05 07:00:00	2025-03-17 07:00:00	2021-07-05	20	Biotic	TSWV	UC82	Control	1	6	greener_area.Top	0.782078
2021-06-21 11:28:00	2025-03-17 11:28:00	2021-06-21	6	Biotic	TSWV	UC82	Stress	1	1	greener_area.Top	0.759332
[truncated: 55,661 more rows]
